# Supplementary material for: Genotypic and phenotypic characteristics of Acinetobacter baumannii isolates from the people’s hospital of Qingyang City, Gansu province
Source: BMC Genomics. 2024 Jul 26;25:727. doi: 10.1186/s12864-024-10601-x (PMC11282657; doi:10.1186/s12864-024-10601-x)
Supplement: Supplementary file 1 — Supplementary Material 1. Supplementary Table S1. Detailed clinical information from patients with A. baumannii isolates. (1) Only the gs65 patient is 12 days old; (2) ICU: intensive care unit. Supplementary Table S2. Antimicrobial susceptibilities of sixty-two Acinetobacter baumannii isolates. R: Resistant; I: Intermediate; S: Susceptible. Supplementary Table S3. Quality assessment information for genome assemblies. Supplementary Table S4. Basic information of 567 Acinetobacter baumannii isolates from BV-BRC. NA means not available. [file 12864_2024_10601_MOESM1_ESM.xls]

## Sheet: Supplementary Table S1
Supplementary Table S1 Detailed clinical information from patients with A. baumannii isolates
Strain Numenber	Gender	Age_years	Collection Date	Section	Specimen Type	Admission Date	Discharge Date	Disease	ST	KL	OCL
gs01	Female	58	2017-02-10	Neurosurgery Ward	Sputum	2017-01-24	2017-03-10	Brain contusion	ST2	KL3	OCL1
gs02	Male	42	2017-02-16	Neurosurgery Ward	Sputum	2017-02-08	2017-03-02	Hypertensive encephalopathy	ST2	KL161	OCL1
gs03	Female	51	2015-10-08	Orthopedic Ward	Wound secretion	2015-10-03	2015-11-04	Open shaft fracture	ST2	KL3	OCL1
gs04	Male	52	2015-11-04	Neurosurgery Ward	Sputum	2015-11-02	2015-12-02	Brain contusion	ST2	KL3	OCL1
gs05	Male	47	2015-09-09	Orthopedic Ward	Urine	2015-09-05	2015-12-02	Traumatic subdural hemorrhage	ST2	KL161	OCL1
gs06	Male	52	2015-11-09	Neurosurgery Ward	Sputum	2015-11-05	2015-12-05	Internal fixation device	ST2	KL3	OCL1
gs07	Male	49	2015-11-13	Neurosurgery Ward	Sputum	2015-11-12	2015-12-13	Brain contusion	ST2	KL161	OCL1
gs08	Male	62	2016-01-07	ICU	Sputum	2016-01-04	2016-02-04	Basal ganglia hemorrhage	ST2	KL72	OCL1
gs09	Male	37	2016-05-18	ICU	Sputum	2016-05-16	2016-06-16	Brain contusion	ST2	KL3	OCL1
gs10	Male	67	2016-04-23	ICU	Sputum	2016-04-21	2016-05-21	Subarachnoid hemorrhage	ST2	KL3	OCL1
gs11	Male	57	2015-12-18	Thoracic Oncology Ward	Sputum	2015-12-17	2016-01-07	Hypertensive cerebral hemorrhage	ST2	KL3	OCL1
gs12	Male	42	2016-01-07	ICU	Sputum	2016-01-05	2016-02-05	Acute pancreatitis	ST2	KL3	OCL1
gs13	Male	36	2015-08-07	ICU	Sputum	2015-08-04	2015-09-04	Abdominal rupture	ST2	KL3	OCL1
gs14	Male	47	2016-04-26	ICU	Sputum	2016-04-25	2016-05-25	Basal ganglia hemorrhage	ST2	KL3	OCL1
gs16	Male	59	2016-05-25	ICU	Sputum	2016-05-24	2016-06-24	Basal ganglia hemorrhage	ST2	KL3	OCL1
gs17	Male	64	2016-06-14	ICU	Sputum	2016-06-12	2016-07-13	Brain contusion	ST2	KL3	OCL1
gs18	Female	59	2016-06-23	ICU	Sputum	2016-06-22	2016-07-25	Fracture	ST104	KL33	OCL1
gs19	Male	67	2015-10-06	Respiratory Ward	Sputum	2015-10-04	2015-11-06	Pulmonary infection	ST2	KL3	OCL1
gs20	Male	48	2016-03-13	Neonatal Ward	Skin	2016-03-11	2016-04-12	Intracranial injury	ST2	KL3	OCL1
gs21	Female	59	2016-03-23	Respiratory Ward	Sputum	2016-03-20	2016-04-21	Pulmonary infection	ST2	KL3	OCL1
gs22	Male	62	2016-03-28	Neurosurgery Ward	Sputum	2016-03-25	2016-04-25	Basal ganglia hemorrhage	ST2	KL161	OCL1
gs23	Male	42	2016-04-01	ICU	Sputum	2016-04-01	2016-05-03	Suppurative pleurisy	ST2	KL161	OCL1
gs24	Male	59	2017-05-02	Neurosurgery Ward	Sputum	2017-05-01	2017-06-02	Hypertensive encephalopathy	ST2	KL3	OCL1
gs25	Male	58	2017-05-04	Neurosurgery Ward	Sputum	2017-05-03	2017-06-04	Brain contusion	ST2	KL3	OCL1
gs26	Male	47	2017-07-03	Infection Ward	Pleural effusion	2017-07-01	2017-08-03	Pulmonary infection	ST2	KL3	OCL1
gs27	Female	45	2016-05-16	ICU	Sputum	2016-05-14	2016-06-15	Pancytopenia	ST1367	KL61	OCL18
gs28	Female	59	2016-07-21	ICU	Sputum	2016-07-19	2016-08-20	Cerebral infarction	ST1367	KL61	OCL15
gs29	Male	67	2016-09-01	ICU	Sputum	2016-09-01	2016-10-03	Cerebellar hemorrhage	ST2	KL3	OCL1
gs30	Male	70	2016-06-30	ICU	Sputum	2016-06-28	2016-07-24	Pulmonary infection	ST2	KL161	OCL1
gs31	Female	57	2016-07-15	ICU	Catheter	2016-07-12	2016-08-15	Acute pancreatitis	ST2	KL3	OCL1
gs32	Male	67	2016-07-22	ICU	Sputum	2016-07-24	2016-08-27	Cerebellar hemorrhage	ST2	KL3	OCL1
gs33	Male	62	2016-02-23	ICU	Sputum	2016-02-21	2016-03-22	Basal ganglia hemorrhage	ST2	KL3	OCL1
gs34	Male	54	2016-07-16	ICU	Sputum	2016-07-14	2016-08-16	Brain contusion	ST2	KL3	OCL1
gs36	Male	67	2016-02-26	ICU	Sputum	2016-02-25	2016-03-27	Traumatic subdural hemorrhage	ST2	KL161	OCL1
gs37	Male	62	2016-02-15	ICU	Sputum	2016-02-12	2016-03-16	Cerebellar hemorrhage	ST2	KL3	OCL1
gs38	Female	67	2016-03-09	Respiratory Ward	Sputum	2016-03-02	2016-04-05	Pulmonary infection	ST2	KL161	OCL1
gs39	Female	60	2016-02-25	Traditional Chinese Medicine Ward	Sputum	2016-02-23	2016-03-24	Rheumatic disease	ST2	KL161	OCL1
gs40	Male	57	2016-05-25	ICU	Sputum	2016-05-24	2016-06-23	Brain contusion	ST2	KL3	OCL1
gs41	Male	72	2017-01-09	ICU	Sputum	2017-01-08	2017-02-07	Basal ganglia hemorrhage	ST2	KL3	OCL1
gs42	Male	50	2016-05-14	Neurosurgery Ward	Sputum	2016-05-12	2016-06-15	Temporal lobe hemorrhage	ST2	KL3	OCL1
gs43	Female	57	2016-01-18	Orthopedic Ward	Wound secretion	2016-01-15	2016-02-18	Fracture	ST2	KL34	OCL1
gs45	Male	61	2017-02-13	ICU	Sputum	2017-02-11	2017-03-14	Thalamic hemorrhage	ST1108	KL3	OCL1
gs46	Female	70	2017-02-17	Neurosurgery Ward	Sputum	2017-02-14	2017-03-16	Intracranial infection	ST2	KL3	OCL1
gs47	Male	57	2017-12-16	ICU	Sputum	2017-12-12	2017-01-10	Basal ganglia hemorrhage	ST2	KL3	OCL1
gs48	Male	67	2017-12-18	ICU	Sputum	2017-12-13	2017-01-14	Cerebral infarction	ST2	KL3	OCL1
gs49	Male	66	2015-11-02	Neurosurgery Ward	Sputum	2015-11-01	2017-12-03	Brain contusion	ST2	KL3	OCL1
gs50	Male	67	2016-01-07	ICU	Sputum	2016-01-05	2016-02-06	Subarachnoid hemorrhage	ST2	KL3	OCL1
gs51	Male	69	2015-11-09	Neurosurgery Ward	Sputum	2015-11-04	2015-12-05	Traumatic subdural hemorrhage	ST2	KL3	OCL1
gs52	Female	62	2016-01-12	ICU	Cerebrospinal fluid	2016-01-10	2016-02-13	Basal ganglia hemorrhage	ST132	KL230	OCL21
gs53	Male	58	2016-01-23	Neonatal Ward	Sputum	2016-01-20	2016-02-23	Pulmonary infection	ST2	KL72	OCL1
gs54	Female	67	2016-11-21	ICU	Wound secretion	2015-11-20	2015-12-23	Abdominal rupture	ST2	KL3	OCL1
gs55	Male	40	2017-01-01	Neurosurgery Ward	Sputum	2017-01-01	2017-02-02	Traumatic brain injury	ST132	KL230	OCL21
gs56	Male	59	2016-04-01	ICU	Sputum	2016-04-01	2016-05-04	Cerebellar hemorrhage	ST2	KL3	OCL1
gs57	Male	67	2016-07-27	ICU	Sputum	2016-07-26	2016-08-27	Brain contusion	ST2	KL3	OCL1
gs58	Female	58	2016-08-16	ICU	Sputum	2016-08-14	2016-09-16	Cerebellar hemorrhage	ST40	KL47	OCL6
gs59	Male	67	2017-03-11	ICU	Sputum	2017-03-10	2017-04-12	Pulmonary infection	ST40	KL47	OCL6
gs60	Male	59	2017-01-19	ICU	Sputum	2017-01-14	2017-02-15	Suppurative pleurisy	ST2	KL3	OCL1
gs61	Male	63	2021-04-03	General Surgery Ward	Sputum	2021-04-02	2021-05-04	Acute pancreatitis	ST2	KL22	OCL1
gs62	Male	81	2021-07-08	ICU	Sputum	2021-07-03	2021-08-04	Brain contusion	ST2	KL160	OCL1
gs63	Male	56	2021-09-05	Brain Surgery Ward	Sputum	2021-09-04	2021-10-06	Brain contusion	ST2	KL9	OCL1
gs64	Male	48	2021-11-03	ICU	Sputum	2021-11-01	2021-12-05	Cerebral infarction	ST40	KL106	OCL6
gs65	Female	12_days	2021-10-04	Neonatal Ward	Sputum	2021-10-02	2021-11-06	Pulmonary infection	ST34	KL45	OCL6

## Sheet: Supplementary Table S2
Supplementary Table S2 Antimicrobial susceptibilities of sixty-two Acinetobacter baumannii isolates
Strain Numenber	Acquired resistance	Ticarcillin/Clavulanic acid	Piperacillin/Taxibactam	Ceftazidime	Cefoperazone/Sulbactam	Cefepime	Aztreonam	Imipenem	Meropenem	Amikacin	Tobramycin	Ciprofloxacin	Levofloxacin	Doxycycline	Minocycline	Tigecycline	Polymyxin	Compound Sulfamethoxazole
gs01	MDR	128R	128R	64R	32I	32R	64R	16R	16R	2S	2S	4R	8R	16R	2S	0.5S	0.5S	20S
gs02	MDR	128R	128R	64R	32I	32R	64R	16R	16R	64R	16R	4R	8R	16R	8I	2S	0.5S	160R
gs03	MDR	128R	128R	64R	32I	32R	64R	16R	16R	64R	16R	4R	8R	16R	4S	1S	0.5S	20S
gs04	MDR	128R	128R	64R	64R	32R	64R	16R	16R	32I	16R	4R	8R	16R	8I	2S	0.5S	20S
gs05	MDR	128R	128R	64R	32I	16I	64R	16R	16R	32I	16R	4R	8R	16R	8I	2S	0.5S	320R
gs06	MDR	128R	128R	64R	64R	32R	64R	16R	16R	8S	16R	4R	4I	16R	2S	1S	0.5S	20S
gs07	MDR	64I	128R	0.12S	8S	32R	32R	8R	16R	2S	1S	0.5S	8R	16R	2S	0.5S	0.5S	20S
gs08	MDR	128R	128R	64R	32I	32R	64R	16R	16R	8S	16R	4R	4I	0.5S	1S	0.5S	0.5S	160R
gs09	MDR	128R	128R	64R	64R	32R	64R	16R	16R	8S	16R	4R	4I	16R	2S	1S	0.5S	320R
gs10	MDR	128R	128R	64R	64R	32R	64R	16R	16R	8S	16R	4R	4I	16R	2S	1S	0.5S	320R
gs11	MDR	128R	128R	64R	32I	32R	32R	16R	16R	64R	16R	4R	4I	16R	4S	1S	0.5S	20S
gs12	MDR	128R	128R	64R	64R	32R	64R	16R	16R	8S	16R	4R	8R	16R	8I	2S	0.5S	320R
gs13	MDR	128R	128R	64R	32I	32R	64R	16R	16R	64R	16R	4R	4I	16R	2S	1S	0.5S	20S
gs14	MDR	128R	128R	64R	64R	32R	64R	16R	16R	64R	16R	4R	8R	16R	8I	2S	0.5S	20S
gs16	MDR	128R	128R	64R	32I	32R	64R	16R	16R	64R	16R	4R	8R	16R	16R	4I	0.5S	20S
gs17	MDR	128R	128R	64R	32I	32R	64R	16R	16R	64R	16R	4R	4I	8I	2S	1S	0.5S	20S
gs18	MDR	16S	128R	64R	8S	32R	64R	0.25S	1S	64R	16R	4R	8R	1S	1S	2S	0.5S	320R
gs19	MDR	128R	128R	64R	32I	32R	64R	16R	16R	64R	16R	4R	4I	16R	2S	1S	0.5S	20S
gs20	MDR	128R	128R	64R	64R	32R	64R	16R	16R	64R	16R	4R	4I	16R	2S	1S	0.5S	20S
gs21	MDR	128R	128R	64R	32I	32R	64R	16R	16R	8S	16R	4R	4I	16R	2S	1S	0.5S	20S
gs22	MDR	128R	128R	64R	32I	16I	64R	16R	16R	4S	16R	4R	8R	16R	8I	2S	0.5S	320R
gs23	MDR	128R	128R	64R	32I	16I	64R	16R	16R	4S	8I	4R	4I	16R	8I	2S	0.5S	320R
gs24	MDR	128R	128R	64R	32I	32R	64R	16R	16R	64R	16R	4R	4I	16R	2S	1S	0.5S	20S
gs25	MDR	128R	128R	64R	32I	32R	64R	16R	16R	8S	16R	4R	4I	16R	2S	1S	0.5S	20S
gs26	MDR	128R	128R	64R	16S	32R	64R	16R	16R	2S	1S	4R	8R	16R	16R	0.5S	0.5S	320R
gs27	MDR	64I	128R	32R	8S	32R	32R	8R	16R	2S	1S	0.5I	4I	16R	1S	0.5S	0.5S	20S
gs28	-	8S	4S	2S	8S	2S	16R	0.25S	0.25S	2S	1S	0.25S	0.12S	0.5S	1S	0.5S	0.5S	0.5S
gs29	MDR	128R	128R	64R	32I	32R	64R	16R	16R	2S	1S	4R	8R	16R	16R	0.5S	0.5S	320R
gs30	MDR	128R	128R	64R	32I	16I	64R	16R	16R	64R	16R	4R	4I	16R	8I	2S	0.5S	160R
gs31	MDR	128R	128R	64R	64R	32R	64R	16R	16R	64R	16R	4R	4I	16R	2S	2S	0.5S	320R
gs32	MDR	128R	128R	64R	32I	32R	64R	16R	16R	64R	16R	4R	4I	16R	4S	1S	0.5S	20S
gs33	MDR	128R	128R	64R	32I	32R	64R	16R	16R	8S	16R	4R	4I	16R	4S	1S	0.5S	20S
gs34	MDR	128R	128R	64R	64R	32R	64R	16R	16R	8S	16R	4R	4I	16R	2S	1S	0.5S	20S
gs36	MDR	128R	128R	64R	32I	32R	64R	16R	16R	2S	8I	2I	4I	16R	8I	2S	0.5S	320R
gs37	MDR	128R	128R	64R	64R	32R	64R	16R	16R	4S	16R	4R	4I	16R	2S	1S	0.5S	320R
gs38	MDR	128R	128R	64R	32I	16I	64R	16R	16R	4S	16R	4R	4I	16R	4S	2S	0.5S	160R
gs39	MDR	64I	128R	64R	16S	16I	64R	1S	1S	4S	4S	4R	4I	16R	4S	1S	0.5S	320R
gs40	MDR	128R	128R	64R	64R	32R	64R	16R	16R	64R	16R	4R	4I	16R	2S	2S	0.5S	20S
gs41	MDR	128R	128R	64R	64R	32R	64R	16R	16R	8S	16R	4R	4I	16R	4S	1S	0.5S	320R
gs42	MDR	128R	128R	64R	64R	32R	64R	16R	16R	8S	16R	4R	4I	16R	2S	1S	0.5S	320R
gs43	MDR	128R	128R	32R	64R	32R	64R	16R	16R	2S	16R	4R	4I	8I	1S	0.5S	0.5S	320R
gs45	XDR	128R	128R	64R	32I	32R	64R	16R	16R	64R	16R	4R	8R	16R	4S	0.5S	16R	320R
gs46	MDR	128R	128R	64R	64R	32R	64R	16R	16R	64R	16R	4R	8R	8I	2S	0.5S	16R	320R
gs47	MDR	128R	128R	64R	32I	32R	64R	16R	16R	64R	16R	4R	4I	16R	4S	1S	0.5S	20S
gs48	MDR	128R	128R	64R	32I	32R	64R	16R	16R	64R	16R	4R	4I	16R	2S	2S	0.5S	0.5S
gs49	MDR	128R	128R	64R	64R	32R	64R	16R	16R	8S	16R	4R	4I	16R	4S	2S	0.5S	320R
gs50	MDR	128R	128R	64R	64R	32R	64R	16R	16R	64R	16R	4R	4I	16R	2S	1S	0.5S	20S
gs51	MDR	128R	128R	64R	64R	32R	64R	16R	16R	4S	16R	4R	4I	16R	4S	2S	0.5S	320R
gs52	-	8S	4S	8S	8S	1S	32R	0.25S	0.25S	2S	1S	0.25S	0.12S	0.5S	1S	0.5S	2S	20S
gs53	MDR	128R	128R	64R	32I	32R	64R	16R	16R	4S	16R	4R	4I	0.5S	1S	1S	0.5S	160R
gs54	MDR	64I	128R	32R	32I	32R	64R	8R	16R	2S	1S	0.5I	4I	8I	2S	1S	0.5S	320R
gs55	-	16S	8S	2S	8S	2S	16R	0.25S	0.25S	2S	4S	0.25S	1S	4S	4S	0.5S	0.5S	20S
gs56	MDR	128R	128R	64R	64R	32R	64R	16R	16R	64R	16R	4R	4I	16R	4S	2S	0.5S	20S
gs57	MDR	128R	128R	64R	64R	32R	64R	16R	16R	8S	16R	4R	4I	16R	4S	1S	0.5S	320R
gs58	-	8S	4S	2S	8S	2S	16R	0.25S	0.25S	2S	1S	0.25S	0.12S	0.5S	1S	0.5S	0.5S	20S
gs59	-	8S	4S	2S	8S	2S	16R	0.25S	0.25S	2S	1S	0.25S	0.12S	0.5S	1S	0.5S	0.5S	20S
gs60	MDR	128R	128R	64R	64R	32R	64R	16R	16R	64R	16R	4R	8R	16R	8I	2S	0.5S	320R
gs61	MDR	128R	128R	64R	64R	32R	64R	16R	16R	64R	16R	4R	4I	16R	2S	1S	0.5S	160R
gs62	MDR	128R	128R	64R	64R	32R	32R	16R	16R	64R	16R	4R	4I	16R	2S	1S	0.5S	320R
gs63	MDR	128R	128R	64R	16S	32R	32R	16R	16R	8S	16R	4R	8R	16R	16R	8R	0.5S	40S
gs64	MDR	64I	4S	64R	8S	16I	64R	0.25S	0.25S	2S	1S	0.25S	0.12S	0.5S	1S	0.5S	16R	80R
gs65	-	8S	4S	2S	2S	1S	16R	0.25S	0.25S	2S	1S	0.25S	0.12S	0.5S	1S	0.5S	0.5S	20S

## Sheet: Supplementary Table S3
Supplementary Table S3 Quality assessment information for genome assemblies
Assembly	# contigs (>= 0 bp)	# contigs (>= 1000 bp)	# contigs (>= 5000 bp)	# contigs (>= 10000 bp)	# contigs (>= 25000 bp)	# contigs (>= 50000 bp)	Total length (>= 0 bp)	Total length (>= 1000 bp)	Total length (>= 5000 bp)	Total length (>= 10000 bp)	Total length (>= 25000 bp)	Total length (>= 50000 bp)	# contigs	Largest contig	Total length	GC (%)	N50	N90	auN	L50	L90	# N's per 100 kbp
gs01.fasta	64	51	39	38	31	24	3913952	3906716	3876532	3867801	3777645	3516864	60	292475	3912778	38.83	167724	48002	167054	9	25	0
gs02.fasta	106	68	47	43	33	25	4087892	4071302	4030030	4003005	3828400	3555375	83	392601	4080522	38.91	134845	41055	185529	9	28	0
gs03.fasta	77	62	47	43	36	25	3933569	3926717	3894765	3865679	3766347	3367955	70	292475	3931540	38.83	162174	37551	147399	10	30	0
gs04.fasta	87	76	58	55	41	27	3899238	3894062	3852766	3829259	3608747	3067698	82	233459	3897698	38.88	97012	31883	113245	13	38	0
gs05.fasta	107	68	47	43	33	25	4088473	4071297	4030024	4002999	3828395	3555372	83	392601	4080517	38.91	134845	41055	185528	9	28	0
gs06.fasta	61	49	35	34	28	21	3854223	3848476	3818041	3809310	3730662	3469918	56	347869	3852786	38.94	194076	50057	187621	8	21	0
gs07.fasta	110	68	46	42	32	24	4070704	4052193	4006050	3977212	3799225	3508665	83	392601	4061755	38.84	143489	41062	187106	9	28	0
gs08.fasta	71	49	33	31	27	23	3996680	3986020	3957572	3945769	3864165	3721811	59	457076	3992709	38.9	214474	56580	220563	7	21	0
gs09.fasta	69	56	36	34	28	20	3867099	3861001	3816417	3798303	3719660	3424343	63	306286	3865499	38.94	194074	47204	184500	8	22	0
gs10.fasta	71	58	41	39	32	25	3923330	3916928	3881789	3867205	3764127	3503388	66	272752	3921936	38.84	167724	48003	158651	9	26	0
gs11.fasta	64	51	37	36	30	22	3923624	3917217	3887599	3878868	3800250	3501152	59	347869	3922233	38.84	194076	48003	184214	8	23	0
gs12.fasta	151	108	58	51	36	27	4082963	4056940	3939666	3890024	3676196	3350185	139	256482	4079374	38.91	115408	26627	128114	12	36	0
gs13.fasta	65	52	38	37	31	24	3922972	3916878	3886490	3877759	3799141	3538337	59	292475	3921188	38.84	167724	50057	167655	9	24	0
gs14.fasta	66	54	40	38	32	24	3845185	3839812	3809395	3793618	3696287	3381319	60	292475	3843399	38.94	157575	47204	149145	10	26	0
gs16.fasta	78	59	41	37	31	22	3858905	3849363	3810120	3782411	3692372	3339477	71	272752	3856806	38.94	167723	44631	162245	9	25	0
gs17.fasta	64	51	38	37	31	24	3923214	3917119	3890356	3881625	3802978	3538344	58	292475	3921427	38.84	167724	50056	167710	9	24	0
gs18.fasta	61	45	29	26	23	20	3887333	3879597	3847004	3827006	3783706	3668164	50	457681	3883086	38.9	225481	74501	245229	6	18	0
gs19.fasta	73	57	42	38	30	24	3921909	3913768	3883675	3852299	3740022	3510891	66	292475	3919871	38.84	167724	48003	166721	9	25	0
gs20.fasta	60	48	35	34	28	21	3854277	3848576	3821861	3813130	3734482	3469897	55	347869	3852886	38.94	194076	50057	187680	8	21	0
gs21.fasta	60	49	36	35	29	22	3923410	3918099	3891384	3882653	3804005	3539420	56	347869	3922409	38.84	194076	50057	185586	8	22	0
gs22.fasta	107	68	47	43	33	25	4088250	4071269	4029997	4002972	3828367	3555342	83	392601	4080489	38.91	134845	41055	185528	9	28	0
gs23.fasta	107	68	47	43	33	25	4088234	4071265	4029992	4002967	3828367	3555344	83	392601	4080485	38.91	134845	41055	185527	9	28	0
gs24.fasta	66	53	39	37	31	24	3922720	3916624	3886291	3868717	3790099	3538336	60	292475	3920934	38.84	167724	50057	167543	9	24	0
gs25.fasta	63	50	37	36	31	24	3923143	3917087	3890324	3881593	3813138	3548504	57	292475	3921395	38.84	167724	50057	168984	9	24	0
gs26.fasta	73	52	41	40	33	21	3911324	3899968	3874997	3866266	3754625	3334763	64	347722	3908107	38.81	167724	36285	174439	9	26	0
gs27.fasta	2507	1131	150	44	9	4	4548147	3596086	1582936	851463	392018	242126	2507	69524	4548147	38.62	3013	695	8124	333	1731	0
gs28.fasta	32	25	21	18	17	14	3875449	3872445	3861968	3838227	3815146	3725619	27	914072	3874100	38.85	473290	88632	457485	3	11	0
gs29.fasta	72	57	41	39	33	26	3930210	3923307	3884123	3868934	3790416	3532961	63	256482	3927313	38.82	161946	48002	150075	10	27	0
gs30.fasta	107	68	47	43	33	25	4088413	4071237	4029965	4002940	3828336	3555311	83	392601	4080451	38.91	134845	41055	185528	9	28	0
gs31.fasta	72	58	39	37	31	23	3902202	3895695	3854795	3836680	3758032	3464864	65	292474	3900193	38.95	184524	48003	168427	9	24	0
gs32.fasta	63	50	37	36	30	23	3853681	3847588	3820825	3812094	3733445	3468811	57	292475	3851896	38.94	167724	50056	169482	9	23	0
gs33.fasta	63	50	37	36	30	23	3853555	3847413	3820747	3812016	3733398	3468813	57	292475	3851772	38.94	167724	50057	169486	9	23	0
gs34.fasta	63	50	36	35	30	23	3853486	3847390	3816997	3808266	3739781	3478981	57	292475	3851700	38.94	167724	50057	170722	9	23	0
gs36.fasta	101	65	45	40	32	25	4063644	4047601	4005811	3969402	3836681	3589980	80	392601	4056809	38.89	143537	42610	188802	9	27	0
gs37.fasta	70	57	38	35	29	22	3866534	3860432	3821619	3794661	3716014	3467290	64	292474	3864930	38.93	184523	48003	172953	9	23	0
gs38.fasta	100	66	45	40	32	25	4063230	4047455	4001987	3965579	3832862	3586162	82	392601	4057492	38.89	143506	42610	188245	9	27	0
gs39.fasta	103	64	44	40	32	24	4023279	4005854	3963909	3933564	3797995	3517071	80	392601	4015771	38.99	147011	41062	190720	8	27	0
gs40.fasta	64	51	38	36	31	23	3853656	3847563	3820800	3803876	3735421	3441429	58	292475	3851871	38.94	167724	48003	169495	9	24	0
gs41.fasta	73	60	40	38	33	25	3866534	3860257	3815471	3797357	3728876	3427041	67	256604	3864755	38.93	157523	47948	149762	10	27	0
gs42.fasta	71	59	40	38	33	25	3866242	3860139	3819221	3801106	3732653	3427051	66	256604	3864852	38.93	157523	47938	149822	10	27	0
gs43.fasta	116	84	56	46	38	22	4115336	4101904	4044952	3982070	3841437	3256030	96	364238	4109160	38.91	157553	31789	169101	8	33	0
gs45.fasta	576	289	172	110	36	10	3955093	3812424	3511074	3049150	1881081	968751	420	176605	3904963	38.84	24075	4983	44464.9	39	173	0
gs46.fasta	66	55	40	38	30	23	3864540	3858646	3821737	3803624	3685403	3427754	61	292474	3863155	38.93	178607	47155	165621	9	25	0
gs47.fasta	63	51	38	37	31	24	3922811	3917109	3890346	3881615	3803002	3538371	58	292475	3921417	38.84	167724	50057	167711	9	24	0
gs48.fasta	61	49	36	35	29	22	3923801	3918100	3891385	3882654	3804006	3539421	56	347869	3922410	38.84	194076	50057	185586	8	22	0
gs49.fasta	71	57	37	35	29	22	3866502	3860012	3815457	3797342	3718694	3464807	64	292474	3864510	38.93	184524	48003	172951	9	23	0
gs50.fasta	62	50	37	36	29	22	3923763	3918061	3891346	3882615	3783958	3519373	57	347869	3922371	38.84	186683	48003	183679	8	23	0
gs51.fasta	90	70	44	40	32	24	3898835	3889251	3831273	3798859	3694121	3388511	81	292474	3896411	38.94	161947	47155	154221	10	27	0
gs52.fasta	172	114	83	67	43	24	3748839	3722207	3641599	3520222	3087793	2386049	135	189860	3737202	39.05	87794	18004	81885.1	16	56	0
gs53.fasta	76	52	38	35	29	24	3995664	3984319	3961265	3944371	3842314	3664123	62	457076	3991008	38.89	177857	53867	202333	8	23	0
gs54.fasta	79	59	41	38	32	22	3830112	3819539	3771950	3748653	3669962	3308579	70	292474	3827708	38.92	167724	47155	159765	9	25	0
gs55.fasta	172	114	83	67	43	24	3749510	3722502	3641636	3520258	3087788	2386043	135	189860	3737539	39.05	87794	18004	81878.3	16	56	0
gs56.fasta	65	52	39	38	32	25	3923109	3917013	3890298	3881567	3793042	3528457	59	292475	3921323	38.84	162174	48003	162645	9	26	0
gs57.fasta	82	66	47	43	34	27	3936039	3928387	3886915	3855058	3712749	3477664	75	256604	3934044	38.83	161947	35452	143876	10	29	0
gs58.fasta	66	51	38	33	27	21	3843917	3837629	3810633	3775049	3681010	3459559	55	436510	3840327	38.94	155070	51343	212002	7	21	0
gs59.fasta	65	51	38	33	27	21	3844186	3838285	3810902	3775050	3681011	3459560	55	436510	3840983	38.94	155070	51343	211966	7	21	0
gs60.fasta	69	56	36	34	29	22	3886875	3880995	3834477	3816362	3747908	3494088	61	292474	3884367	38.92	194076	48003	175481	9	23	0
gs61.fasta	209	145	72	63	44	27	4167629	4131404	3947341	3877662	3577677	2953373	186	211301	4160685	38.93	105763	15640	98017	15	52	0
gs62.fasta	87	57	37	34	31	23	4046221	4031659	3987203	3962998	3911037	3619982	72	340450	4041293	39.04	177856	47584	172874	9	24	0
gs63.fasta	75	58	45	39	32	25	3952226	3943904	3913682	3869064	3763856	3492274	68	292517	3950385	38.8	164728	44394	160847	9	27	0
gs64.fasta	76	57	43	38	30	24	3916776	3908304	3877065	3840757	3716224	3498002	64	396290	3912675	38.93	158241	44918	185054	8	25	0
gs65.fasta	131	100	80	64	47	29	3771253	3755918	3709039	3594934	3331381	2754339	112	220660	3764732	39.09	80710	21465	90340	15	50	0

## Sheet: Supplementary Table S4
Supplementary Table S4 Basic information of 567 Acinetobacter baumannii isolates from BV-BRC
fna_id	acc1	Strain name	Name	Collection Year	Isolation Country	Host Name	ST
ab001.fasta	AP014649.1	Acinetobacter baumannii DNA, complete genome, strain: IOMTU 433	ab001	NA	NA	NA	ST622
ab002.fasta	AP022077.1	Acinetobacter baumannii DNA, complete genome, strain: WP4-W18-ESBL-11	ab002	2018	Japan	NA	ST213
ab003.fasta	AP024802.1	Acinetobacter baumannii OCU_Ac18 DNA, complete genome	ab003	2016	Japan	Homo sapiens	ST837
ab004.fasta	AP025531.1	Acinetobacter baumannii OCU-Ac19 DNA, complete genome	ab004	2016	Japan	Homo sapiens	ST2
ab005.fasta	AP025535.1	Acinetobacter baumannii OCU-Ac20 DNA, complete genome	ab005	2016	Japan	Homo sapiens	ST2
ab006.fasta	AP025740.1	Acinetobacter baumannii ATCC 19606 DNA, complete genome	ab006	NA	NA	NA	ST52
ab007.fasta	CP007535.2	Acinetobacter baumannii strain AC29, complete genome	ab007	2011	Malaysia	Homo sapiens	ST2
ab008.fasta	CP008706.1	Acinetobacter baumannii strain AB5075-UW, complete genome	ab008	2008	USA	Homo sapiens	ST1
ab009.fasta	CP009256.1	Acinetobacter baumannii strain AB031, complete genome	ab009	2010	Canada	Homo sapiens	ST638
ab010.fasta	CP009257.1	Acinetobacter baumannii strain AB030, complete genome	ab010	2010	Canada	Homo sapiens	ST79
ab011.fasta	CP009534.1	Acinetobacter baumannii strain AbH12O-A2, complete genome	ab011	NA	NA	NA	ST79
ab012.fasta	CP010397.1	Acinetobacter baumannii strain 6200, complete genome	ab012	2012	Colombia	Homo sapiens	ST464
ab013.fasta	CP010779.1	Acinetobacter baumannii strain XH386, complete genome	ab013	2014	China	Homo sapiens	ST2
ab014.fasta	CP010781.1	Acinetobacter baumannii strain A1, complete genome	ab014	1982	United Kingdom	Homo sapiens	ST1
ab015.fasta	CP012004.1	Acinetobacter baumannii ATCC 17978-mff, complete genome	ab015	2014	Canada	Homo sapiens	ST437
ab016.fasta	CP012006.1	Acinetobacter baumannii Ab04-mff, complete genome	ab016	2012	Canada	Homo sapiens	ST10
ab017.fasta	CP012587.1	Acinetobacter baumannii strain CA-17 chromosome, complete genome	ab017	2010	Australia	Homo sapiens	ST1546
ab018.fasta	CP013924.1	Acinetobacter baumannii strain KBN10P02143 chromosome, complete genome	ab018	2012	South Korea	Homo sapiens	ST2
ab019.fasta	CP014215.1	Acinetobacter baumannii strain YU-R612, complete genome	ab019	NA	NA	NA	ST2
ab020.fasta	CP014266.1	Acinetobacter baumannii strain Ab421_GEIH-2010 genome	ab020	2010	Spain	Homo sapiens	ST79
ab021.fasta	CP014291.1	Acinetobacter baumannii strain AB34299 chromosome, complete genome	ab021	2015	NA	Homo sapiens	ST2
ab022.fasta	CP014528.1	Acinetobacter baumannii strain XH858 chromosome, complete genome	ab022	2010	China	Homo sapiens	ST23
ab023.fasta	CP014538.1	Acinetobacter baumannii strain XH860 chromosome, complete genome	ab023	2009	China	Homo sapiens	ST2
ab024.fasta	CP014539.1	Acinetobacter baumannii strain XH859 chromosome, complete genome	ab024	2009	China	Homo sapiens	ST2
ab025.fasta	CP014540.1	Acinetobacter baumannii strain XH857 chromosome, complete genome	ab025	2010	China	Homo sapiens	ST215
ab026.fasta	CP014541.1	Acinetobacter baumannii strain XH856 chromosome, complete genome	ab026	2010	China	Homo sapiens	ST2
ab027.fasta	CP015121.1	Acinetobacter baumannii strain ab736, complete genome	ab027	2015	USA	Homo sapiens	ST52
ab028.fasta	CP015364.1	Acinetobacter baumannii strain 3207 chromosome, complete sequence	ab028	2008	Mexico	Homo sapiens	ST422
ab029.fasta	CP016295.1	Acinetobacter baumannii strain CMC-CR-MDR-Ab4 chromosome, complete sequence	ab029	NA	USA	Homo sapiens	ST2
ab030.fasta	CP016298.1	Acinetobacter baumannii strain CMC-MDR-Ab59 chromosome, complete sequence	ab030	NA	USA	Homo sapiens	ST2
ab031.fasta	CP016300.1	Acinetobacter baumannii strain CMC-CR-MDR-Ab66 chromosome, complete sequence	ab031	NA	USA	Homo sapiens	ST2
ab032.fasta	CP017642.1	Acinetobacter baumannii strain KAB01 chromosome, complete genome	ab032	2015	South Korea	Homo sapiens	ST2
ab033.fasta	CP017644.1	Acinetobacter baumannii strain KAB02 chromosome, complete genome	ab033	2015	South Korea	Homo sapiens	ST2
ab034.fasta	CP017646.1	Acinetobacter baumannii strain KAB03 chromosome, complete genome	ab034	2015	South Korea	Homo sapiens	ST2
ab035.fasta	CP017648.1	Acinetobacter baumannii strain KAB04 chromosome, complete genome	ab035	2015	South Korea	Homo sapiens	ST2
ab036.fasta	CP017650.1	Acinetobacter baumannii strain KAB05 chromosome, complete genome	ab036	2015	South Korea	Homo sapiens	ST2
ab037.fasta	CP017652.1	Acinetobacter baumannii strain KAB06 chromosome, complete genome	ab037	2015	South Korea	Homo sapiens	ST2
ab038.fasta	CP017654.1	Acinetobacter baumannii strain KAB07 chromosome, complete genome	ab038	2015	South Korea	Homo sapiens	ST2
ab039.fasta	CP017656.1	Acinetobacter baumannii strain KAB08 chromosome, complete genome	ab039	2015	South Korea	Homo sapiens	ST2
ab040.fasta	CP018143.1	Acinetobacter baumannii strain HRAB-85, complete genome	ab040	2014	China	Homo sapiens	ST2
ab041.fasta	CP018254.1	Acinetobacter baumannii strain AF-401 chromosome, complete sequence	ab041	2009	Mexico	Homo sapiens	ST79
ab042.fasta	CP018256.1	Acinetobacter baumannii strain AF-673 chromosome, complete sequence	ab042	2008	USA	Homo sapiens	ST2
ab043.fasta	CP018332.1	Acinetobacter baumannii strain A1296 chromosome, complete sequence	ab043	2010	China	Homo sapiens	ST138
ab044.fasta	CP018421.1	Acinetobacter baumannii strain XDR-BJ83 chromosome, complete genome	ab044	2007	China	Homo sapiens	ST2
ab045.fasta	CP018677.1	Acinetobacter baumannii strain LAC4, complete genome	ab045	1997	USA	NA	ST10
ab046.fasta	CP018861.2	Acinetobacter baumannii strain 11510 chromosome	ab046	2012	Mexico	Homo sapiens	ST156
ab047.fasta	CP019034.1	Acinetobacter baumannii strain AB042 chromosome, complete genome	ab047	NA	NA	Homo sapiens	ST437
ab048.fasta	CP019114.1	Acinetobacter baumannii strain MDR-CQ chromosome, complete genome	ab048	2016	China	Homo sapiens	ST2
ab049.fasta	CP019217.1	Acinetobacter baumannii strain XH731 chromosome, complete sequence	ab049	2014	China	Homo sapiens	ST2
ab050.fasta	CP020574.1	Acinetobacter baumannii strain 15A5 chromosome, complete genome	ab050	2013	South Korea	Homo sapiens	ST2
ab051.fasta	CP020578.1	Acinetobacter baumannii strain SSA12 chromosome, complete genome	ab051	2013	South Korea	Homo sapiens	ST2
ab052.fasta	CP020579.1	Acinetobacter baumannii strain SAA14 chromosome, complete genome	ab052	2013	South Korea	Homo sapiens	ST187
ab053.fasta	CP020581.1	Acinetobacter baumannii strain SSMA17 chromosome, complete genome	ab053	2013	South Korea	Homo sapiens	ST2
ab054.fasta	CP020584.1	Acinetobacter baumannii strain JBA13 chromosome, complete genome	ab054	2013	South Korea	Homo sapiens	ST2
ab055.fasta	CP020586.1	Acinetobacter baumannii strain CBA7 chromosome, complete genome	ab055	2013	South Korea	Homo sapiens	ST2
ab056.fasta	CP020590.1	Acinetobacter baumannii strain 15A34 chromosome, complete genome	ab056	2014	South Korea	Homo sapiens	ST2
ab057.fasta	CP020591.1	Acinetobacter baumannii strain SSA6 chromosome, complete genome	ab057	2013	South Korea	Homo sapiens	ST2
ab058.fasta	CP020592.1	Acinetobacter baumannii strain USA2 chromosome, complete genome	ab058	2013	South Korea	Homo sapiens	ST2
ab059.fasta	CP020595.1	Acinetobacter baumannii strain USA15 chromosome, complete genome	ab059	2013	South Korea	Homo sapiens	ST1
ab060.fasta	CP020597.1	Acinetobacter baumannii strain HWBA8 chromosome, complete genome	ab060	2013	South Korea	Homo sapiens	ST25
ab061.fasta	CP020598.1	Acinetobacter baumannii strain WKA02 chromosome, complete genome	ab061	2013	South Korea	Homo sapiens	ST10
ab062.fasta	CP021321.1	Acinetobacter baumannii strain XH731 chromosome, complete sequence	ab062	2017	China	NA	ST2
ab063.fasta	CP021326.1	Acinetobacter baumannii strain XH386 chromosome, complete sequence	ab063	2017	China	NA	ST2
ab064.fasta	CP021496.1	Acinetobacter baumannii strain ZS3 chromosome, complete genome	ab064	2009	China	Homo sapiens	ST2
ab065.fasta	CP021782.1	Acinetobacter baumannii strain A85 chromosome, complete genome	ab065	2003	Australia	Homo sapiens	ST1
ab066.fasta	CP022283.1	Acinetobacter baumannii strain 7804 chromosome, complete genome	ab066	2006	Mexico	Homo sapiens	ST25
ab067.fasta	CP023020.1	Acinetobacter baumannii strain 9201 chromosome, complete genome	ab067	2013	Mexico	Homo sapiens	ST422
ab068.fasta	CP023022.1	Acinetobacter baumannii strain 10324 chromosome, complete genome	ab068	2012	Mexico	Homo sapiens	ST10
ab069.fasta	CP023026.1	Acinetobacter baumannii strain 10042 chromosome, complete genome	ab069	2011	Mexico	Homo sapiens	ST2
ab070.fasta	CP023029.1	Acinetobacter baumannii strain 9102 chromosome, complete genome	ab070	2010	Mexico	Homo sapiens	ST1
ab071.fasta	CP023031.1	Acinetobacter baumannii strain 7847 chromosome, complete genome	ab071	2008	Mexico	Homo sapiens	ST1544
ab072.fasta	CP023034.1	Acinetobacter baumannii strain 5845 chromosome, complete genome	ab072	2009	Mexico	Homo sapiens	ST2
ab073.fasta	CP023140.1	Acinetobacter baumannii strain XH906 chromosome, complete genome	ab073	2016	China	Homo sapiens	ST922
ab074.fasta	CP024418.1	Acinetobacter baumannii strain A388 chromosome, complete genome	ab074	2002	Greece	Homo sapiens	ST1
ab075.fasta	CP024576.1	Acinetobacter baumannii strain AbPK1 chromosome, complete genome	ab075	2012	Pakistan	Sheep, Ovis aries	ST2
ab076.fasta	CP024611.1	Acinetobacter baumannii strain Ab4977 chromosome, complete genome	ab076	2011	China	Homo sapiens	ST2
ab077.fasta	CP024612.1	Acinetobacter baumannii strain Ab4653 chromosome, complete genome	ab077	2011	China	Homo sapiens	ST2
ab078.fasta	CP024613.1	Acinetobacter baumannii strain Ab4568 chromosome, complete genome	ab078	2011	China	Homo sapiens	ST2
ab079.fasta	CP024911.1	Acinetobacter baumannii strain AB307-0294 chromosome, complete genome	ab079	1994	USA	Homo sapiens	ST1
ab080.fasta	CP025266.1	Acinetobacter baumannii isolate SMC_Paed_Ab_BL01 chromosome, complete genome	ab080	2012	South Korea	Homo sapiens	ST2
ab081.fasta	CP026125.1	Acinetobacter baumannii strain ABNIH28 chromosome, complete genome	ab081	2016	USA	Homo sapiens	ST1543
ab082.fasta	CP026338.1	Acinetobacter baumannii strain 810CP chromosome, complete genome	ab082	2015	Mexico	Homo sapiens	ST156
ab083.fasta	CP026707.1	Acinetobacter baumannii strain AR_0056 chromosome, complete genome	ab083	NA	NA	NA	ST2
ab084.fasta	CP026711.1	Acinetobacter baumannii strain AR_0063 chromosome, complete genome	ab084	NA	NA	NA	ST79
ab085.fasta	CP026750.2	Acinetobacter baumannii strain WCHAB005133 chromosome, complete genome	ab085	NA	China	Homo sapiens	ST2
ab086.fasta	CP026761.1	Acinetobacter baumannii strain AR_0078 chromosome, complete sequence	ab086	NA	NA	NA	ST229
ab087.fasta	CP026943.1	Acinetobacter baumannii strain S1 chromosome	ab087	2007	USA	Homo sapiens	ST2
ab088.fasta	CP027123.1	Acinetobacter baumannii strain AR_0056 chromosome, complete genome	ab088	NA	NA	NA	ST2
ab089.fasta	CP027178.1	Acinetobacter baumannii strain AR_0070 chromosome, complete genome	ab089	NA	NA	NA	ST32
ab090.fasta	CP027183.1	Acinetobacter baumannii strain AR_0052 chromosome, complete genome	ab090	NA	NA	NA	ST32
ab091.fasta	CP027246.2	Acinetobacter baumannii strain WCHAB005078 chromosome, complete genome	ab091	NA	China	Homo sapiens	ST20
ab092.fasta	CP027528.1	Acinetobacter baumannii strain AR_0083 chromosome, complete genome	ab092	NA	NA	NA	ST1
ab093.fasta	CP027530.1	Acinetobacter baumannii strain AR_0088 chromosome, complete genome	ab093	NA	NA	NA	ST25
ab094.fasta	CP027607.1	Acinetobacter baumannii strain AR_0102 chromosome, complete genome	ab094	NA	NA	NA	ST2
ab095.fasta	CP027611.1	Acinetobacter baumannii strain AR_0101 chromosome, complete genome	ab095	NA	NA	NA	ST79
ab096.fasta	CP027704.2	Acinetobacter baumannii strain DS002 chromosome, complete genome	ab096	2005	India	NA	ST1547
ab097.fasta	CP028138.1	Acinetobacter baumannii strain NCIMB 8209 chromosome, complete genome	ab097	1943	USA	Parthenium argentatum Gray (guayule shrubs)	ST1197
ab098.fasta	CP029569.1	Acinetobacter baumannii strain DA33098 chromosome, complete genome	ab098	NA	Spain	Homo sapiens	ST2
ab099.fasta	CP030083.1	Acinetobacter baumannii strain Aba chromosome, complete genome	ab099	2016	China	Homo sapiens	ST2
ab100.fasta	CP030106.1	Acinetobacter baumannii strain DA33382 chromosome, complete genome	ab100	NA	Germany	Homo sapiens	ST1
ab101.fasta	CP031383.1	Acinetobacter baumannii strain LUH 6011 chromosome, complete genome	ab101	1997	Greece	Homo sapiens	ST45
ab102.fasta	CP031444.1	Acinetobacter baumannii strain MDR-UNC chromosome, complete genome	ab102	2012	USA	Homo sapiens	ST2
ab103.fasta	CP032215.1	Acinetobacter baumannii strain UPAB1 chromosome, complete genome	ab103	2016	Argentina	Homo sapiens	ST25
ab104.fasta	CP032743.1	Acinetobacter baumannii strain C25 chromosome, complete genome	ab104	2015	China	Homo sapiens	ST2
ab105.fasta	CP033243.1	Acinetobacter baumannii strain 7835 chromosome, complete genome	ab105	2007	Mexico	Homo sapiens	ST422
ab106.fasta	CP033754.1	Acinetobacter baumannii strain FDAARGOS_540 chromosome, complete genome	ab106	NA	NA	Homo sapiens	ST1542
ab107.fasta	CP033768.1	Acinetobacter baumannii strain FDAARGOS_533 chromosome, complete genome	ab107	2016	NA	Homo sapiens	ST57
ab108.fasta	CP033869.1	Acinetobacter baumannii strain MRSN15313 chromosome, complete genome	ab108	2008	Brazil	Homo sapiens	ST79
ab109.fasta	CP033876.1	Acinetobacter baumannii strain WU_164 chromosome, complete genome	ab109	2018	USA	Homo sapiens	ST499
ab110.fasta	CP034092.1	Acinetobacter baumannii strain A52 chromosome, complete genome	ab110	2015	China	Homo sapiens	ST77
ab111.fasta	CP034242.1	Acinetobacter baumannii isolate 09A16CRGN0014 chromosome, complete genome	ab111	2016	Canada	Homo sapiens	ST2
ab112.fasta	CP034243.1	Acinetobacter baumannii isolate 09A16CRGN003B chromosome, complete genome	ab112	2016	Canada	Homo sapiens	ST2
ab113.fasta	CP034427.1	Acinetobacter baumannii strain WPB103 chromosome	ab113	2017	Singapore	NA	Unkown
ab114.fasta	CP035183.1	Acinetobacter baumannii strain 11A14CRGN003 chromosome, complete genome	ab114	2014	Canada	Homo sapiens	ST2
ab115.fasta	CP035184.1	Acinetobacter baumannii strain 11A1314CRGN088 chromosome, complete genome	ab115	2013	Canada	Homo sapiens	ST2
ab116.fasta	CP035185.1	Acinetobacter baumannii strain 11A1213CRGN055 chromosome, complete genome	ab116	2012	Canada	Homo sapiens	ST2
ab117.fasta	CP035186.1	Acinetobacter baumannii strain 11A1213CRGN008 chromosome, complete genome	ab117	2012	Canada	Homo sapiens	ST2
ab118.fasta	CP037869.1	Acinetobacter baumannii strain AB053 chromosome	ab118	2013	Canada	Homo sapiens	ST1039
ab119.fasta	CP037870.1	Acinetobacter baumannii strain AB048 chromosome	ab119	2013	Canada	Homo sapiens	ST1039
ab120.fasta	CP037871.1	Acinetobacter baumannii strain AB047 chromosome	ab120	2013	Canada	Homo sapiens	ST2251
ab121.fasta	CP037872.1	Acinetobacter baumannii strain AB046 chromosome	ab121	2013	Canada	Homo sapiens	ST2250
ab122.fasta	CP038258.1	Acinetobacter baumannii strain EH chromosome, complete genome	ab122	2018	Czech Republic	Homo sapiens	ST345
ab123.fasta	CP038262.1	Acinetobacter baumannii strain EC chromosome, complete genome	ab123	2018	Czech Republic	NA	ST345
ab124.fasta	CP038500.1	Acinetobacter baumannii strain CIAT758 chromosome, complete genome	ab124	2018	India	Homo sapiens	ST10
ab125.fasta	CP038644.1	Acinetobacter baumannii strain ACN21 chromosome, complete genome	ab125	2018	India	Homo sapiens	ST85
ab126.fasta	CP040047.1	Acinetobacter baumannii strain VB1190 chromosome, complete genome	ab126	2019	India	Homo sapiens	ST1579
ab127.fasta	CP040050.1	Acinetobacter baumannii strain VB16141 chromosome, complete genome	ab127	2019	India	Homo sapiens	ST622
ab128.fasta	CP040053.1	Acinetobacter baumannii strain VB35179 chromosome, complete genome	ab128	2018	India	Homo sapiens	ST1512
ab129.fasta	CP040056.1	Acinetobacter baumannii strain VB35435 chromosome, complete genome	ab129	2018	India	Homo sapiens	ST575
ab130.fasta	CP040080.1	Acinetobacter baumannii strain SP304 chromosome, complete genome	ab130	2019	India	Homo sapiens	ST285
ab131.fasta	CP040084.1	Acinetobacter baumannii strain VB33071 chromosome, complete genome	ab131	2018	India	Homo sapiens	ST2
ab132.fasta	CP040087.1	Acinetobacter baumannii strain VB35575 chromosome, complete genome	ab132	2018	India	Homo sapiens	ST2
ab133.fasta	CP040259.1	Acinetobacter baumannii strain P7774 chromosome, complete genome	ab133	2018	India	Homo sapiens	ST25
ab134.fasta	CP040425.1	Acinetobacter baumannii strain PB364 chromosome, complete genome	ab134	2016	USA	Homo sapiens	ST2
ab135.fasta	CP041035.1	Acinetobacter baumannii strain 11W359501 chromosome, complete genome	ab135	2015	United Kingdom	Homo sapiens	ST1
ab136.fasta	CP041148.1	Acinetobacter baumannii strain CUVET-MIC596 chromosome, complete genome	ab136	2017	Thailand	Dog, Canis lupus familiaris	ST2
ab137.fasta	CP041587.1	Acinetobacter baumannii strain J9 chromosome, complete genome	ab137	1999	Australia	Homo sapiens	ST49
ab138.fasta	CP042556.1	Acinetobacter baumannii strain E47 chromosome, complete genome	ab138	2013	Australia	NA	ST1547
ab139.fasta	CP042841.1	Acinetobacter baumannii strain ATCC BAA-1790 chromosome, complete genome	ab139	2008	USA	Homo sapiens	ST2
ab140.fasta	CP042931.1	Acinetobacter baumannii strain ABCR01 chromosome, complete genome	ab140	2019	Thailand	Homo sapiens	ST2
ab141.fasta	CP043180.1	Acinetobacter baumannii strain PG20180064 chromosome, complete genome	ab141	2018	NA	NA	ST294
ab142.fasta	CP043417.1	Acinetobacter baumannii strain N13-03449 chromosome, complete genome	ab142	2013	Canada	Homo sapiens	ST2
ab143.fasta	CP043418.1	Acinetobacter baumannii strain 11A1314CRGN089 chromosome, complete genome	ab143	2013	Canada	Homo sapiens	ST2
ab144.fasta	CP043419.1	Acinetobacter baumannii strain 11A1213CRGN064 chromosome, complete genome	ab144	2012	Canada	Homo sapiens	ST2
ab145.fasta	CP043910.1	Acinetobacter baumannii strain AB043 chromosome, complete genome	ab145	NA	NA	Homo sapiens	ST437
ab146.fasta	CP043953.1	Acinetobacter baumannii strain K09-14 chromosome, complete genome	ab146	2017	Malaysia	NA	ST46
ab147.fasta	CP044356.1	Acinetobacter baumannii strain CAM180-1 chromosome, complete genome	ab147	2016	Cambodia	Homo sapiens	ST203
ab148.fasta	CP044517.1	Acinetobacter baumannii strain 31FS3-2 chromosome, complete genome	ab148	2017	China	Duck	ST1093
ab149.fasta	CP044519.1	Acinetobacter baumannii strain 29FS20 chromosome, complete genome	ab149	2017	China	Duck	ST16
ab150.fasta	CP045110.1	Acinetobacter baumannii strain ATCC 19606 chromosome, complete genome	ab150	1948	USA	Homo sapiens	ST52
ab151.fasta	CP045428.1	Acinetobacter baumannii strain AbCAN2 chromosome, complete genome	ab151	2015	Canada	Homo sapiens	ST825
ab152.fasta	CP045528.1	Acinetobacter baumannii strain 6507 chromosome, complete genome	ab152	NA	India	Homo sapiens	ST2
ab153.fasta	CP045541.1	Acinetobacter baumannii strain 5457 chromosome	ab153	NA	India	Homo sapiens	ST623
ab154.fasta	CP045645.1	Acinetobacter baumannii strain XH1056 chromosome, complete genome	ab154	2010	China	Homo sapiens	ST256
ab155.fasta	CP046536.1	Acinetobacter baumannii strain XL380 chromosome, complete genome	ab155	2018	China	NA	ST150
ab156.fasta	CP046654.1	Acinetobacter baumannii strain ATCC 19606 chromosome, complete genome	ab156	2017	Australia	Homo sapiens	ST52
ab157.fasta	CP046898.1	Acinetobacter baumannii strain A1429 chromosome, complete genome	ab157	2010	China	Homo sapiens	ST108
ab158.fasta	CP047930.1	Acinetobacter baumannii strain A73 chromosome	ab158	2017	Turkey	Homo sapiens	ST2
ab159.fasta	CP047973.1	Acinetobacter baumannii strain DETAB-P2 chromosome, complete genome	ab159	2019	China	Homo sapiens	ST138
ab160.fasta	CP048131.1	Acinetobacter baumannii strain D46 chromosome, complete genome	ab160	2010	Australia	Homo sapiens	ST25
ab161.fasta	CP048827.1	Acinetobacter baumannii strain ABF9692 chromosome, complete genome	ab161	2017	China	Duck	ST23
ab162.fasta	CP048849.1	Acinetobacter baumannii strain D4 chromosome, complete genome	ab162	2006	Australia	Homo sapiens	ST25
ab163.fasta	CP049240.1	Acinetobacter baumannii strain Ax270 chromosome, complete genome	ab163	2015	Lebanon	NA	ST1
ab164.fasta	CP049314.1	Acinetobacter baumannii strain Ex003 chromosome, complete genome	ab164	2012	Lebanon	NA	ST1
ab165.fasta	CP049363.1	Acinetobacter baumannii strain ATCC 17978 chromosome, complete genome	ab165	2011	South Korea	Homo sapiens	ST2
ab166.fasta	CP050385.1	Acinetobacter baumannii strain VB82 chromosome, complete genome	ab166	2019	India	Homo sapiens	ST25
ab167.fasta	CP050388.1	Acinetobacter baumannii strain VB473 chromosome, complete genome	ab167	2019	India	Homo sapiens	ST2
ab168.fasta	CP050390.1	Acinetobacter baumannii strain VB723 chromosome, complete genome	ab168	2019	India	Homo sapiens	ST2
ab169.fasta	CP050400.1	Acinetobacter baumannii strain VB11737 chromosome, complete genome	ab169	2019	India	Homo sapiens	ST2
ab170.fasta	CP050401.1	Acinetobacter baumannii strain VB2181 chromosome, complete genome	ab170	2019	India	Homo sapiens	ST2
ab171.fasta	CP050403.1	Acinetobacter baumannii strain VB2486 chromosome, complete genome	ab171	2019	India	Homo sapiens	ST1
ab172.fasta	CP050410.1	Acinetobacter baumannii strain PM1912235 chromosome, complete genome	ab172	2019	India	Homo sapiens	ST2
ab173.fasta	CP050412.1	Acinetobacter baumannii strain PM192696 chromosome, complete genome	ab173	2019	India	Homo sapiens	ST2
ab174.fasta	CP050415.1	Acinetobacter baumannii strain PM193665 chromosome, complete genome	ab174	2019	India	Homo sapiens	ST10
ab175.fasta	CP050421.1	Acinetobacter baumannii strain VB2200 chromosome, complete genome	ab175	2019	India	Homo sapiens	ST2
ab176.fasta	CP050425.1	Acinetobacter baumannii strain PM194188 chromosome, complete genome	ab176	2019	India	Homo sapiens	ST10
ab177.fasta	CP050432.1	Acinetobacter baumannii strain PM194229 chromosome, complete genome	ab177	2019	India	Homo sapiens	ST10
ab178.fasta	CP050523.1	Acinetobacter baumannii strain VB7036 chromosome, complete genome	ab178	2019	India	Homo sapiens	ST2
ab179.fasta	CP050526.1	Acinetobacter baumannii strain VB2139 chromosome, complete genome	ab179	2019	India	Homo sapiens	ST2
ab180.fasta	CP050904.1	Acinetobacter baumannii strain DT-Ab057 chromosome, complete genome	ab180	2019	China	Homo sapiens	ST2
ab181.fasta	CP050907.1	Acinetobacter baumannii strain DT-Ab022 chromosome, complete genome	ab181	2017	China	Homo sapiens	ST2
ab182.fasta	CP050911.1	Acinetobacter baumannii strain DT-Ab020 chromosome, complete genome	ab182	2018	China	Homo sapiens	ST2
ab183.fasta	CP050914.1	Acinetobacter baumannii strain DT-Ab007 chromosome, complete genome	ab183	2017	China	Homo sapiens	ST2
ab184.fasta	CP050916.1	Acinetobacter baumannii strain DT-Ab003 chromosome, complete genome	ab184	2017	China	Homo sapiens	ST2
ab185.fasta	CP051262.1	Acinetobacter baumannii strain A24 chromosome	ab185	2017	Turkey	Homo sapiens	ST2
ab186.fasta	CP051474.1	Acinetobacter baumannii strain VB2107 chromosome, complete genome	ab186	2019	India	Homo sapiens	ST2
ab187.fasta	CP051862.1	Acinetobacter baumannii strain Ab-C102 chromosome, complete genome	ab187	2016	Ghana	Homo sapiens	ST1472
ab188.fasta	CP051866.1	Acinetobacter baumannii strain Ab-C63 chromosome, complete genome	ab188	2016	Ghana	Homo sapiens	ST107
ab189.fasta	CP051869.1	Acinetobacter baumannii strain Ab-D10a-a chromosome, complete genome	ab189	2016	Ghana	Homo sapiens	ST103
ab190.fasta	CP051875.1	Acinetobacter baumannii strain Ab-B004d-c chromosome, complete genome	ab190	2016	Ghana	Homo sapiens	ST103
ab191.fasta	CP053215.1	Acinetobacter baumannii strain DT0544C chromosome, complete genome	ab191	2017	Tanzania	Homo sapiens	ST374
ab192.fasta	CP053218.1	Acinetobacter baumannii strain DT01139C chromosome, complete genome	ab192	2017	Tanzania	Homo sapiens	ST239
ab193.fasta	CP054302.1	Acinetobacter baumannii strain MS14413 chromosome, complete genome	ab193	2016	Australia	Homo sapiens	ST2
ab194.fasta	CP054416.1	Acinetobacter baumannii strain AB79 chromosome, complete genome	ab194	2018	China	Homo sapiens	ST2
ab195.fasta	CP054560.1	Acinetobacter baumannii strain YC103 chromosome, complete genome	ab195	2019	China	Duck	ST1093
ab196.fasta	CP056784.2	Acinetobacter baumannii strain TP1 chromosome, complete genome	ab196	2016	USA	Homo sapiens	ST570
ab197.fasta	CP058625.1	Acinetobacter baumannii strain ATCC BAA1605 chromosome, complete genome	ab197	2006	Canada	Homo sapiens	ST1
ab198.fasta	CP058729.1	Acinetobacter baumannii strain M164-3 chromosome, complete genome	ab198	2018	China	NA	ST866
ab199.fasta	CP059039.1	Acinetobacter baumannii strain A118 chromosome, complete genome	ab199	1995	NA	Homo sapiens	ST172
ab200.fasta	CP059040.1	Acinetobacter baumannii strain ATCC 19606 chromosome, complete genome	ab200	NA	NA	NA	ST52
ab201.fasta	CP059041.1	Acinetobacter baumannii strain ATCC 17978 chromosome, complete genome	ab201	NA	NA	NA	ST437
ab202.fasta	CP059300.1	Acinetobacter baumannii strain AC1633 chromosome, complete genome	ab202	2016	Malaysia	Homo sapiens	ST126
ab203.fasta	CP059349.1	Acinetobacter baumannii strain 2014TJAB1 chromosome, complete genome	ab203	2014	China	Homo sapiens	ST2
ab204.fasta	CP059350.1	Acinetobacter baumannii strain 2018BJAB2 chromosome, complete genome	ab204	2018	China	Homo sapiens	ST2
ab205.fasta	CP059351.1	Acinetobacter baumannii strain 2018BJAB1 chromosome, complete genome	ab205	2018	China	Homo sapiens	ST2
ab206.fasta	CP059352.1	Acinetobacter baumannii strain 2014LNAB1 chromosome, complete genome	ab206	2014	China	Homo sapiens	ST2
ab207.fasta	CP059353.1	Acinetobacter baumannii strain 2016LNAB1 chromosome, complete genome	ab207	2016	China	Homo sapiens	ST2
ab208.fasta	CP059354.1	Acinetobacter baumannii strain 2014BJAB1 chromosome, complete genome	ab208	2014	China	Homo sapiens	ST2
ab209.fasta	CP059355.1	Acinetobacter baumannii strain 2016BJAB1 chromosome, complete genome	ab209	2016	China	Homo sapiens	ST2
ab210.fasta	CP059356.1	Acinetobacter baumannii strain 2018HBAB1 chromosome, complete genome	ab210	2018	China	Homo sapiens	ST2
ab211.fasta	CP059357.1	Acinetobacter baumannii strain 2018HLJAB2 chromosome, complete genome	ab211	2018	China	Homo sapiens	ST2
ab212.fasta	CP059358.1	Acinetobacter baumannii strain 2018HLJAB1 chromosome, complete genome	ab212	2018	China	Homo sapiens	ST2
ab213.fasta	CP059359.1	Acinetobacter baumannii strain 2018TJAB1 chromosome, complete genome	ab213	2018	China	Homo sapiens	ST2
ab214.fasta	CP059386.1	Acinetobacter baumannii strain 36-1512 chromosome, complete genome	ab214	2013	Russia	Homo sapiens	ST203
ab215.fasta	CP059474.1	Acinetobacter baumannii strain M175-3 chromosome, complete genome	ab215	2018	China	NA	ST52
ab216.fasta	CP059479.1	Acinetobacter baumannii strain 17-84 chromosome, complete genome	ab216	2017	China	Homo sapiens	ST63
ab217.fasta	CP059542.1	Acinetobacter baumannii strain E-011922 chromosome, complete genome	ab217	NA	Finland	NA	ST648
ab218.fasta	CP059546.1	Acinetobacter baumannii strain 10_4 chromosome, complete genome	ab218	NA	USA	NA	ST647
ab219.fasta	CP059547.1	Acinetobacter baumannii strain 10_3 chromosome, complete genome	ab219	NA	USA	NA	ST647
ab220.fasta	CP059548.1	Acinetobacter baumannii strain B9 chromosome, complete genome	ab220	NA	France	NA	ST2
ab221.fasta	CP059729.1	Acinetobacter baumannii strain AbCTX13 chromosome, complete genome	ab221	2017	France	Homo sapiens	ST78
ab222.fasta	CP060011.1	Acinetobacter baumannii strain TP2 chromosome, complete genome	ab222	2016	USA	Homo sapiens	ST570
ab223.fasta	CP060013.1	Acinetobacter baumannii strain TP3 chromosome, complete genome	ab223	2016	USA	Homo sapiens	ST570
ab224.fasta	CP060029.1	Acinetobacter baumannii strain AbCTX1 chromosome, complete genome	ab224	2015	France	Homo sapiens	ST1077
ab225.fasta	CP060285.1	Acinetobacter baumannii strain XYAB2018 chromosome, complete genome	ab225	2018	China	NA	ST2
ab226.fasta	CP060504.1	Acinetobacter baumannii strain AbCTX9 chromosome, complete genome	ab226	2017	France	Homo sapiens	ST78
ab227.fasta	CP060505.1	Acinetobacter baumannii strain AbCTX5 chromosome, complete genome	ab227	2015	France	Homo sapiens	ST78
ab228.fasta	CP060732.1	Acinetobacter baumannii strain abA1 chromosome, complete genome	ab228	2018	China	Homo sapiens	ST1555
ab229.fasta	CP060994.1	Acinetobacter baumannii strain CAb-65 chromosome, complete genome	ab229	2018	Malaysia	Homo sapiens	ST142
ab230.fasta	CP061514.1	Acinetobacter baumannii strain CFSAN093710 chromosome, complete genome	ab230	2005	USA	Homo sapiens	ST2
ab231.fasta	CP061517.1	Acinetobacter baumannii strain CFSAN093709 chromosome, complete genome	ab231	2007	USA	NA	ST2
ab232.fasta	CP061519.1	Acinetobacter baumannii strain CFSAN093708 chromosome, complete genome	ab232	2004	USA	Homo sapiens	ST2
ab233.fasta	CP061521.1	Acinetobacter baumannii strain CFSAN093707 chromosome, complete genome	ab233	2004	USA	Homo sapiens	ST2
ab234.fasta	CP061523.1	Acinetobacter baumannii strain CFSAN093706 chromosome, complete genome	ab234	2005	USA	Homo sapiens	ST2
ab235.fasta	CP061525.1	Acinetobacter baumannii strain CFSAN093705 chromosome, complete genome	ab235	2009	USA	NA	ST2
ab236.fasta	CP061705.1	Acinetobacter baumannii strain E-072658 chromosome, complete genome	ab236	NA	Finland	NA	ST649
ab237.fasta	CP062919.1	Acinetobacter baumannii strain Res13-Abat-PEA21-P4-01-A chromosome, complete genome	ab237	2018	Canada	Pig, Sus scrofa domesticus	ST2252
ab238.fasta	CP064194.1	Acinetobacter baumannii strain X4-65 chromosome, complete genome	ab238	2020	China	Homo sapiens	ST724
ab239.fasta	CP064203.1	Acinetobacter baumannii strain X4-300 plasmid unnamed1, complete sequence	ab239	2020	China	Homo sapiens	ST724
ab240.fasta	CP064292.1	Acinetobacter baumannii strain SD chromosome, complete genome	ab240	2018	USA	Homo sapiens	Unkown
ab241.fasta	CP064375.1	Acinetobacter baumannii strain PartI-Abaumannii-RM8376 isolate ATCC isolate chromosome, complete genome	ab241	NA	NA	NA	ST52
ab242.fasta	CP065051.1	Acinetobacter baumannii strain 2016GDAB1 chromosome, complete genome	ab242	2016	China	Homo sapiens	ST16
ab243.fasta	CP065392.1	Acinetobacter baumannii strain AbBAS-1 chromosome	ab243	2019	Spain	Homo sapiens	ST85
ab244.fasta	CP065432.1	Acinetobacter baumannii strain ATCC 17961 chromosome, complete genome	ab244	2016	USA	Homo sapiens	ST438
ab245.fasta	CP065887.1	Acinetobacter baumannii strain FDAARGOS_917 chromosome 1	ab245	NA	NA	NA	ST52
ab246.fasta	CP066016.1	Acinetobacter baumannii strain FDAARGOS_1036 chromosome, complete genome	ab246	NA	USA	NA	ST1
ab247.fasta	CP066229.1	Acinetobacter baumannii strain G20AB011 chromosome, complete genome	ab247	2020	South Korea	Homo sapiens	ST2
ab248.fasta	CP066232.1	Acinetobacter baumannii strain G20AB010 chromosome, complete genome	ab248	2020	South Korea	Homo sapiens	ST2
ab249.fasta	CP066235.1	Acinetobacter baumannii strain G20AB009 chromosome, complete genome	ab249	2020	South Korea	Homo sapiens	ST2
ab250.fasta	CP066237.1	Acinetobacter baumannii strain G20AB007 chromosome, complete genome	ab250	2020	South Korea	Homo sapiens	ST2
ab251.fasta	CP069840.1	Acinetobacter baumannii strain FDAARGOS_1360 chromosome, complete genome	ab251	NA	USA	NA	ST2
ab252.fasta	CP069851.1	Acinetobacter baumannii strain FDAARGOS_1359 chromosome, complete genome	ab252	NA	USA	NA	ST2
ab253.fasta	CP070358.2	Acinetobacter baumannii strain AB5075-VUB-itrA::ISAba13 chromosome, complete genome	ab253	2008	Belgium	Homo sapiens	ST1
ab254.fasta	CP070362.2	Acinetobacter baumannii strain AB5075-VUB chromosome, complete genome	ab254	2008	Belgium	Homo sapiens	ST1
ab255.fasta	CP071763.1	Acinetobacter baumannii strain Cl415 chromosome, complete genome	ab255	2017	Lebanon	Homo sapiens	ST2
ab256.fasta	CP071919.1	Acinetobacter baumannii strain GIMC5510:ABT-897-17 chromosome 1	ab256	2017	Russia	Homo sapiens	ST45
ab257.fasta	CP072122.1	Acinetobacter baumannii strain KSK1 chromosome, complete genome	ab257	2020	India	Homo sapiens	ST622
ab258.fasta	CP072270.1	Acinetobacter baumannii strain KSK6 chromosome, complete genome	ab258	2020	India	Homo sapiens	ST622
ab259.fasta	CP072275.1	Acinetobacter baumannii strain KSK7 chromosome, complete genome	ab259	2020	India	Homo sapiens	ST622
ab260.fasta	CP072280.1	Acinetobacter baumannii strain KSK10 chromosome, complete genome	ab260	2020	India	Homo sapiens	ST622
ab261.fasta	CP072285.1	Acinetobacter baumannii strain KSK11 chromosome, complete genome	ab261	2020	India	Homo sapiens	ST622
ab262.fasta	CP072290.1	Acinetobacter baumannii strain KSK18 chromosome, complete genome	ab262	2020	India	Homo sapiens	ST622
ab263.fasta	CP072295.1	Acinetobacter baumannii strain KSK19 chromosome, complete genome	ab263	2020	India	Homo sapiens	ST622
ab264.fasta	CP072300.1	Acinetobacter baumannii strain KSK20 chromosome, complete genome	ab264	2020	India	Homo sapiens	ST622
ab265.fasta	CP072305.1	Acinetobacter baumannii strain KSK Sensitive chromosome, complete genome	ab265	2020	India	Homo sapiens	ST374
ab266.fasta	CP072398.1	Acinetobacter baumannii strain KSK2 chromosome, complete genome	ab266	2020	India	Homo sapiens	ST622
ab267.fasta	CP072526.1	Acinetobacter baumannii strain DETAB-E227 chromosome, complete genome	ab267	2019	China	Homo sapiens	ST1554
ab268.fasta	CP073060.1	Acinetobacter baumannii strain DETAB-P39 chromosome, complete genome	ab268	2019	China	Homo sapiens	ST221
ab269.fasta	CP074585.1	Acinetobacter baumannii strain ATCC 19606 chromosome, complete genome	ab269	2020	NA	NA	ST52
ab270.fasta	CP074695.1	Acinetobacter baumannii strain X4-107 chromosome, complete genome	ab270	2020	China	Homo sapiens	ST724
ab271.fasta	CP074698.1	Acinetobacter baumannii strain X4-136 chromosome, complete genome	ab271	2020	China	Homo sapiens	ST724
ab272.fasta	CP074710.1	Acinetobacter baumannii strain ATCC 17978 chromosome, complete genome	ab272	2020	NA	NA	ST437
ab273.fasta	CP075321.1	Acinetobacter baumannii strain DD520 chromosome, complete genome	ab273	2021	China	Homo sapiens	ST2
ab274.fasta	CP076736.1	Acinetobacter baumannii strain X4-201 chromosome, complete genome	ab274	2020	China	Homo sapiens	ST724
ab275.fasta	CP076739.1	Acinetobacter baumannii strain X4-584 chromosome, complete genome	ab275	2020	China	Homo sapiens	ST724
ab276.fasta	CP076742.1	Acinetobacter baumannii strain X4-705 chromosome, complete genome	ab276	2020	China	Homo sapiens	ST724
ab277.fasta	CP076801.1	Acinetobacter baumannii strain UC25604 chromosome, complete genome	ab277	2012	Chile	Homo sapiens	ST162
ab278.fasta	CP076804.1	Acinetobacter baumannii strain UC24371 chromosome, complete genome	ab278	2011	Chile	Homo sapiens	ST162
ab279.fasta	CP076807.1	Acinetobacter baumannii strain UC20804 chromosome, complete genome	ab279	2010	Chile	Homo sapiens	ST109
ab280.fasta	CP076812.1	Acinetobacter baumannii strain UC23022 chromosome, complete genome	ab280	2011	Chile	Homo sapiens	ST79
ab281.fasta	CP076814.1	Acinetobacter baumannii strain UC21460 chromosome, complete genome	ab281	2010	Chile	Homo sapiens	ST318
ab282.fasta	CP076817.1	Acinetobacter baumannii strain UC24137 chromosome, complete genome	ab282	2011	Chile	Homo sapiens	ST15
ab283.fasta	CP076821.1	Acinetobacter baumannii strain UC22850 chromosome, complete genome	ab283	2011	Chile	Homo sapiens	ST1
ab284.fasta	CP077801.1	Acinetobacter baumannii strain 40288 chromosome, complete genome	ab284	2015	France	Canis lupus	ST25
ab285.fasta	CP077826.1	Acinetobacter baumannii strain DETAB-E108 chromosome, complete genome	ab285	2019	China	NA	ST2
ab286.fasta	CP077828.1	Acinetobacter baumannii strain DETAB-E351 chromosome, complete genome	ab286	2019	China	NA	ST2
ab287.fasta	CP077830.1	Acinetobacter baumannii strain DETAB-E51 chromosome, complete genome	ab287	2019	China	NA	ST2
ab288.fasta	CP077832.1	Acinetobacter baumannii strain DETAB-P43 chromosome, complete genome	ab288	2019	China	Homo sapiens	ST2
ab289.fasta	CP077835.1	Acinetobacter baumannii strain DETAB-P65 chromosome, complete genome	ab289	2019	China	Homo sapiens	ST46
ab290.fasta	CP077837.1	Acinetobacter baumannii strain DETAB-E159 chromosome, complete genome	ab290	2019	China	NA	ST2
ab291.fasta	CP077840.1	Acinetobacter baumannii strain DETAB-P90 chromosome, complete genome	ab291	2019	China	Homo sapiens	ST2
ab292.fasta	CP077843.1	Acinetobacter baumannii strain DETAB-E155 chromosome, complete genome	ab292	2019	China	NA	ST2
ab293.fasta	CP077846.1	Acinetobacter baumannii strain DETAB-P24 chromosome, complete genome	ab293	2019	China	Homo sapiens	ST2
ab294.fasta	CP078099.1	Acinetobacter baumannii strain CNRAB1 chromosome	ab294	2012	France	Homo sapiens	ST2
ab295.fasta	CP078525.1	Acinetobacter baumannii strain Colony271 chromosome	ab295	NA	Thailand	NA	ST2119
ab296.fasta	CP078526.1	Acinetobacter baumannii strain Colony319 chromosome	ab296	NA	Thailand	NA	ST2563
ab297.fasta	CP078527.1	Acinetobacter baumannii strain Colony151 chromosome	ab297	NA	Thailand	NA	ST1435
ab298.fasta	CP078528.1	Acinetobacter baumannii strain Colony258 chromosome	ab298	NA	Thailand	NA	ST2207
ab299.fasta	CP079212.1	Acinetobacter baumannii strain Ab17978UN chromosome	ab299	2018	USA	Homo sapiens	ST437
ab300.fasta	CP079213.1	Acinetobacter baumannii strain Ab17978VU chromosome	ab300	2018	USA	Homo sapiens	ST437
ab301.fasta	CP079743.1	Acinetobacter baumannii strain 04117201 chromosome, complete genome	ab301	2004	Australia	Homo sapiens	ST2
ab302.fasta	CP079931.1	Acinetobacter baumannii strain 17978UN chromosome, complete genome	ab302	1951	France	Homo sapiens	ST437
ab303.fasta	CP079942.1	Acinetobacter baumannii strain B10 chromosome, complete genome	ab303	2018	China	Homo sapiens	ST2
ab304.fasta	CP079943.1	Acinetobacter baumannii strain 04117201 isolate DstkR-1 chromosome, complete genome	ab304	2004	Australia	Homo sapiens	ST2
ab305.fasta	CP079944.1	Acinetobacter baumannii strain 04117201 isolate DstkR-2 chromosome, complete genome	ab305	2004	Australia	Homo sapiens	ST2
ab306.fasta	CP079945.1	Acinetobacter baumannii strain K7-3RD chromosome	ab306	2019	China	Homo sapiens	ST2
ab307.fasta	CP080452.1	Acinetobacter baumannii strain MRSN 56 chromosome, complete genome	ab307	2010	USA	Homo sapiens	ST1
ab308.fasta	CP082952.1	Acinetobacter baumannii strain Cl300 chromosome, complete genome	ab308	2015	Lebanon	Homo sapiens	ST85
ab309.fasta	CP083181.1	Acinetobacter baumannii strain AB43 chromosome, complete genome	ab309	2017	China	Homo sapiens	ST132
ab310.fasta	CP084297.1	Acinetobacter baumannii strain LHC22-2 chromosome, complete genome	ab310	2020	China	NA	ST2253
ab311.fasta	CP084721.1	Acinetobacter baumannii strain HKU7 chromosome, complete genome	ab311	2020	Hong Kong	Homo sapiens	ST2
ab312.fasta	CP084724.1	Acinetobacter baumannii strain HKU6 chromosome, complete genome	ab312	2020	Hong Kong	Homo sapiens	ST2
ab313.fasta	CP084727.1	Acinetobacter baumannii strain HKU5 chromosome, complete genome	ab313	2020	Hong Kong	Homo sapiens	ST2
ab314.fasta	CP084730.1	Acinetobacter baumannii strain HKU4 chromosome, complete genome	ab314	2020	Hong Kong	Homo sapiens	ST2
ab315.fasta	CP084733.1	Acinetobacter baumannii strain HKU3 chromosome, complete genome	ab315	2020	Hong Kong	Homo sapiens	ST2
ab316.fasta	CP085788.1	Acinetobacter baumannii strain RCH52 chromosome, complete genome	ab316	NA	NA	NA	ST729
ab317.fasta	CP086759.1	Acinetobacter baumannii strain ACI713 chromosome, complete genome	ab317	2018	Germany	Homo sapiens	ST2
ab318.fasta	CP087298.1	Acinetobacter baumannii strain OC070 chromosome, complete genome	ab318	NA	Germany	Homo sapiens	ST400
ab319.fasta	CP087300.1	Acinetobacter baumannii strain OC061 chromosome, complete genome	ab319	NA	Germany	Homo sapiens	ST58
ab320.fasta	CP087304.1	Acinetobacter baumannii strain OC081 chromosome, complete genome	ab320	NA	Germany	Homo sapiens	ST1
ab321.fasta	CP087309.1	Acinetobacter baumannii strain OC068 chromosome, complete genome	ab321	NA	Germany	Homo sapiens	ST85
ab322.fasta	CP087312.1	Acinetobacter baumannii strain OC059 chromosome, complete genome	ab322	NA	Germany	Homo sapiens	ST103
ab323.fasta	CP087317.1	Acinetobacter baumannii strain OC064 chromosome, complete genome	ab323	NA	Germany	Homo sapiens	ST1
ab324.fasta	CP087321.1	Acinetobacter baumannii strain OC043 chromosome, complete genome	ab324	NA	Germany	Homo sapiens	ST2
ab325.fasta	CP087325.1	Acinetobacter baumannii strain OC073 chromosome, complete genome	ab325	NA	Germany	Homo sapiens	ST193
ab326.fasta	CP087328.1	Acinetobacter baumannii strain OC074 chromosome, complete genome	ab326	NA	Germany	Homo sapiens	ST33
ab327.fasta	CP087331.1	Acinetobacter baumannii strain LMG994 chromosome, complete genome	ab327	NA	Germany	Homo sapiens	ST54
ab328.fasta	CP087335.1	Acinetobacter baumannii strain DB053 chromosome, complete genome	ab328	NA	Germany	Homo sapiens	ST32
ab329.fasta	CP087340.1	Acinetobacter baumannii strain DB008 chromosome, complete genome	ab329	NA	Germany	Homo sapiens	ST268
ab330.fasta	CP087344.1	Acinetobacter baumannii strain DB007 chromosome, complete genome	ab330	NA	Germany	Homo sapiens	ST636
ab331.fasta	CP087348.1	Acinetobacter baumannii strain DB006 chromosome, complete genome	ab331	NA	Germany	Homo sapiens	ST2
ab332.fasta	CP087351.1	Acinetobacter baumannii strain DB003 chromosome, complete genome	ab332	NA	Germany	Homo sapiens	ST636
ab333.fasta	CP087354.1	Acinetobacter baumannii strain DB002 chromosome, complete genome	ab333	NA	Germany	Homo sapiens	ST636
ab334.fasta	CP087357.1	Acinetobacter baumannii strain OC041 chromosome	ab334	NA	Germany	Homo sapiens	ST2
ab335.fasta	CP087362.1	Acinetobacter baumannii strain OC008 chromosome	ab335	NA	Germany	Homo sapiens	ST867
ab336.fasta	CP087365.1	Acinetobacter baumannii strain DB005 chromosome	ab336	NA	Germany	Homo sapiens	ST636
ab337.fasta	CP087370.1	Acinetobacter baumannii strain DB004 chromosome	ab337	NA	Germany	Homo sapiens	ST636
ab338.fasta	CP087374.1	Acinetobacter baumannii strain DB001 chromosome	ab338	NA	Germany	Homo sapiens	ST636
ab339.fasta	CP087594.1	Acinetobacter baumannii strain SHOU-Ab01 chromosome, complete genome	ab339	2021	China	NA	ST40
ab340.fasta	CP088894.1	Acinetobacter baumannii strain XH1935 chromosome, complete genome	ab340	2021	China	Homo sapiens	ST164
ab341.fasta	CP088895.1	Acinetobacter baumannii strain DETAB-R21 chromosome, complete genome	ab341	2021	China	Homo sapiens	ST164
ab342.fasta	CP090182.1	Acinetobacter baumannii strain AB1343 chromosome, complete genome	ab342	2021	China	Homo sapiens	ST2
ab343.fasta	CP090606.1	Acinetobacter baumannii strain MRSN 56 chromosome, complete genome	ab343	2021	USA	NA	ST1
ab344.fasta	CP090607.1	Acinetobacter baumannii strain MRSN 58 chromosome, complete genome	ab344	2010	USA	Homo sapiens	ST1
ab345.fasta	CP091172.1	Acinetobacter baumannii strain MRSN57 chromosome, complete genome	ab345	2010	USA	Homo sapiens	ST1
ab346.fasta	CP091173.1	Acinetobacter baumannii strain AB5116 chromosome, complete genome	ab346	2013	China	Homo sapiens	ST40
ab347.fasta	CP091328.1	Acinetobacter baumannii strain BM2333 chromosome, complete genome	ab347	2018	China	Homo sapiens	ST2
ab348.fasta	CP091333.1	Acinetobacter baumannii strain DSM30011-VUB chromosome, complete genome	ab348	1944	USA	NA	ST738
ab349.fasta	CP091334.1	Acinetobacter baumannii strain ATCC19606-VUB chromosome, complete genome	ab349	1911	Netherlands	Homo sapiens	ST52
ab350.fasta	CP091335.1	Acinetobacter baumannii strain ATCC17978-VUB chromosome, complete genome	ab350	1951	France	Homo sapiens	ST437
ab351.fasta	CP091336.1	Acinetobacter baumannii strain AB233-VUB chromosome, complete genome	ab351	NA	Belgium	Homo sapiens	ST2
ab352.fasta	CP091337.1	Acinetobacter baumannii strain AB232-VUB chromosome, complete genome	ab352	NA	Belgium	Homo sapiens	ST1
ab353.fasta	CP091338.1	Acinetobacter baumannii strain AB231-VUB chromosome, complete genome	ab353	NA	Belgium	Homo sapiens	ST215
ab354.fasta	CP091339.1	Acinetobacter baumannii strain AB229-VUB chromosome, complete genome	ab354	NA	Belgium	Homo sapiens	ST1
ab355.fasta	CP091340.1	Acinetobacter baumannii strain AB227-VUB chromosome, complete genome	ab355	NA	Belgium	Homo sapiens	ST1
ab356.fasta	CP091341.1	Acinetobacter baumannii strain AB226-VUB chromosome, complete genome	ab356	NA	Belgium	Homo sapiens	ST604
ab357.fasta	CP091342.1	Acinetobacter baumannii strain AB224-VUB chromosome, complete genome	ab357	NA	Belgium	Homo sapiens	ST2
ab358.fasta	CP091343.1	Acinetobacter baumannii strain AB222-VUB chromosome, complete genome	ab358	NA	Belgium	Homo sapiens	ST2
ab359.fasta	CP091344.1	Acinetobacter baumannii strain AB220-VUB chromosome, complete genome	ab359	NA	Belgium	Homo sapiens	ST2
ab360.fasta	CP091345.1	Acinetobacter baumannii strain AB219-VUB chromosome, complete genome	ab360	NA	Belgium	Homo sapiens	ST2
ab361.fasta	CP091346.1	Acinetobacter baumannii strain AB217-VUB chromosome, complete genome	ab361	NA	Belgium	Homo sapiens	ST2
ab362.fasta	CP091347.1	Acinetobacter baumannii strain AB216-VUB chromosome, complete genome	ab362	NA	Belgium	Homo sapiens	ST2
ab363.fasta	CP091348.1	Acinetobacter baumannii strain AB214-VUB chromosome, complete genome	ab363	NA	Belgium	Homo sapiens	ST2
ab364.fasta	CP091349.1	Acinetobacter baumannii strain AB213-VUB chromosome, complete genome	ab364	NA	Belgium	Homo sapiens	ST2
ab365.fasta	CP091350.1	Acinetobacter baumannii strain AB212-VUB chromosome, complete genome	ab365	NA	Belgium	Homo sapiens	ST2
ab366.fasta	CP091351.1	Acinetobacter baumannii strain AB194-VUB chromosome, complete genome	ab366	NA	Belgium	Homo sapiens	ST2
ab367.fasta	CP091352.1	Acinetobacter baumannii strain AB193-VUB chromosome, complete genome	ab367	NA	Belgium	Homo sapiens	ST2
ab368.fasta	CP091353.1	Acinetobacter baumannii strain AB189-VUB chromosome, complete genome	ab368	NA	Belgium	Homo sapiens	ST2
ab369.fasta	CP091354.1	Acinetobacter baumannii strain AB188-VUB chromosome, complete genome	ab369	NA	Belgium	Homo sapiens	ST636
ab370.fasta	CP091355.1	Acinetobacter baumannii strain AB187-VUB chromosome, complete genome	ab370	NA	Belgium	Homo sapiens	ST636
ab371.fasta	CP091356.1	Acinetobacter baumannii strain AB186-VUB chromosome, complete genome	ab371	NA	Belgium	Homo sapiens	ST85
ab372.fasta	CP091357.1	Acinetobacter baumannii strain AB183-VUB chromosome, complete genome	ab372	NA	Belgium	Homo sapiens	ST2
ab373.fasta	CP091358.1	Acinetobacter baumannii strain AB181-VUB chromosome, complete genome	ab373	NA	Belgium	Homo sapiens	ST2
ab374.fasta	CP091359.1	Acinetobacter baumannii strain AB180-VUB chromosome, complete genome	ab374	NA	Belgium	Homo sapiens	ST2
ab375.fasta	CP091360.1	Acinetobacter baumannii strain AB179-VUB chromosome, complete genome	ab375	NA	Belgium	Homo sapiens	ST10
ab376.fasta	CP091361.1	Acinetobacter baumannii strain AB177-VUB chromosome, complete genome	ab376	NA	Belgium	Homo sapiens	ST85
ab377.fasta	CP091362.1	Acinetobacter baumannii strain AB176-VUB chromosome, complete genome	ab377	NA	Belgium	Homo sapiens	ST636
ab378.fasta	CP091363.1	Acinetobacter baumannii strain AB175-VUB chromosome, complete genome	ab378	NA	Belgium	Homo sapiens	ST2
ab379.fasta	CP091364.1	Acinetobacter baumannii strain AB173-VUB chromosome, complete genome	ab379	NA	Belgium	Homo sapiens	ST2
ab380.fasta	CP091365.1	Acinetobacter baumannii strain AB172-VUB chromosome, complete genome	ab380	NA	Belgium	Homo sapiens	ST2
ab381.fasta	CP091366.1	Acinetobacter baumannii strain AB171-VUB chromosome, complete genome	ab381	NA	Belgium	Homo sapiens	ST2
ab382.fasta	CP091367.1	Acinetobacter baumannii strain AB169-VUB chromosome, complete genome	ab382	NA	Belgium	Homo sapiens	ST1
ab383.fasta	CP091368.1	Acinetobacter baumannii strain AB167-VUB chromosome, complete genome	ab383	NA	Belgium	Homo sapiens	ST2
ab384.fasta	CP091369.1	Acinetobacter baumannii strain AB40-VUB chromosome, complete genome	ab384	NA	Belgium	Homo sapiens	ST78
ab385.fasta	CP091370.1	Acinetobacter baumannii strain AB39-VUB chromosome, complete genome	ab385	NA	Belgium	Homo sapiens	ST2
ab386.fasta	CP091371.1	Acinetobacter baumannii strain AB36-VUB chromosome, complete genome	ab386	NA	Belgium	Homo sapiens	ST2
ab387.fasta	CP091372.1	Acinetobacter baumannii strain AB32-VUB chromosome, complete genome	ab387	NA	Belgium	Homo sapiens	ST158
ab388.fasta	CP091373.1	Acinetobacter baumannii strain AB21-VUB chromosome, complete genome	ab388	NA	Belgium	Homo sapiens	ST78
ab389.fasta	CP091374.1	Acinetobacter baumannii strain AB20-VUB chromosome, complete genome	ab389	NA	Belgium	Homo sapiens	ST636
ab390.fasta	CP091375.1	Acinetobacter baumannii strain AB16-VUB chromosome, complete genome	ab390	NA	Belgium	Homo sapiens	ST2
ab391.fasta	CP091376.1	Acinetobacter baumannii strain AB14-VUB chromosome, complete genome	ab391	NA	Belgium	Homo sapiens	ST636
ab392.fasta	CP091377.1	Acinetobacter baumannii strain AB9-VUB chromosome, complete genome	ab392	NA	Belgium	Homo sapiens	ST636
ab393.fasta	CP091378.1	Acinetobacter baumannii strain AB3-VUB chromosome, complete genome	ab393	NA	Belgium	Homo sapiens	ST2
ab394.fasta	CP091465.1	Acinetobacter baumannii strain NCCP 16007 chromosome, complete genome	ab394	2011	South Korea	Homo sapiens	ST2
ab395.fasta	CP091596.1	Acinetobacter baumannii strain Nord4-2 chromosome, complete genome	ab395	2018	Germany	Homo sapiens	ST25
ab396.fasta	CP092485.1	Acinetobacter baumannii strain AB2877 chromosome, complete genome	ab396	2021	China	Homo sapiens	ST2
ab397.fasta	CP094283.1	Acinetobacter baumannii strain NY5301 chromosome, complete genome	ab397	2018	China	Homo sapiens	ST2
ab398.fasta	CP095091.1	Acinetobacter baumannii strain AB4451 chromosome, complete genome	ab398	2022	China	Homo sapiens	ST2
ab399.fasta	CP095784.1	Acinetobacter baumannii strain Z1 chromosome	ab399	2021	India	NA	ST936
ab400.fasta	CP096575.1	Acinetobacter baumannii strain F46 chromosome, complete genome	ab400	1999	Australia	Homo sapiens	ST2
ab401.fasta	CP096681.1	Acinetobacter baumannii strain 6080 chromosome, complete genome	ab401	2018	China	Homo sapiens	ST2
ab402.fasta	CP096682.1	Acinetobacter baumannii strain 5955 chromosome, complete genome	ab402	2018	China	Homo sapiens	ST2
ab403.fasta	CP096684.1	Acinetobacter baumannii strain 5847 chromosome, complete genome	ab403	2016	China	Homo sapiens	ST2
ab404.fasta	CP096686.1	Acinetobacter baumannii strain 5846 chromosome, complete genome	ab404	2018	China	Homo sapiens	ST2
ab405.fasta	CP096688.1	Acinetobacter baumannii strain 5840 chromosome, complete genome	ab405	2018	China	Homo sapiens	ST2
ab406.fasta	CP096690.1	Acinetobacter baumannii strain 5839 chromosome, complete genome	ab406	2018	China	Homo sapiens	ST2
ab407.fasta	CP096692.1	Acinetobacter baumannii strain 5779 chromosome, complete genome	ab407	2018	China	Homo sapiens	ST2
ab408.fasta	CP096693.1	Acinetobacter baumannii strain 5773 chromosome, complete genome	ab408	2012	China	Homo sapiens	ST2
ab409.fasta	CP096696.1	Acinetobacter baumannii strain 5771 chromosome, complete genome	ab409	2012	China	Homo sapiens	ST2
ab410.fasta	CP096698.1	Acinetobacter baumannii strain 5769 chromosome, complete genome	ab410	2012	China	Homo sapiens	ST2
ab411.fasta	CP096700.1	Acinetobacter baumannii strain 5768 chromosome, complete genome	ab411	2012	China	Homo sapiens	ST2
ab412.fasta	CP096702.1	Acinetobacter baumannii strain 5767 chromosome, complete genome	ab412	2012	China	Homo sapiens	ST2
ab413.fasta	CP096704.1	Acinetobacter baumannii strain 5765 chromosome, complete genome	ab413	2010	China	Homo sapiens	ST2
ab414.fasta	CP096705.1	Acinetobacter baumannii strain 5761 chromosome, complete genome	ab414	2012	China	Homo sapiens	ST2
ab415.fasta	CP096707.1	Acinetobacter baumannii strain 5760 chromosome, complete genome	ab415	2012	China	Homo sapiens	ST2
ab416.fasta	CP096710.1	Acinetobacter baumannii strain 5759 chromosome, complete genome	ab416	2012	China	Homo sapiens	ST2
ab417.fasta	CP096714.1	Acinetobacter baumannii strain 5745 chromosome, complete genome	ab417	2011	China	Homo sapiens	ST2
ab418.fasta	CP096717.1	Acinetobacter baumannii strain 5741 chromosome, complete genome	ab418	2010	China	Homo sapiens	ST2
ab419.fasta	CP096720.1	Acinetobacter baumannii strain 5740 chromosome, complete genome	ab419	2010	China	Homo sapiens	ST2
ab420.fasta	CP096722.1	Acinetobacter baumannii strain 5736 chromosome, complete genome	ab420	2010	China	Homo sapiens	ST2
ab421.fasta	CP096724.1	Acinetobacter baumannii strain 5734 chromosome, complete genome	ab421	2010	China	Homo sapiens	ST2
ab422.fasta	CP096727.1	Acinetobacter baumannii strain 5732 chromosome, complete genome	ab422	2010	China	Homo sapiens	ST2
ab423.fasta	CP096729.1	Acinetobacter baumannii strain 5729 chromosome, complete genome	ab423	2010	China	Homo sapiens	ST2
ab424.fasta	CP096731.1	Acinetobacter baumannii strain 5689 chromosome, complete genome	ab424	2016	China	Homo sapiens	ST2
ab425.fasta	CP096734.1	Acinetobacter baumannii strain 5685 chromosome, complete genome	ab425	2016	China	Homo sapiens	ST2
ab426.fasta	CP096735.1	Acinetobacter baumannii strain 5683 chromosome, complete genome	ab426	2016	China	Homo sapiens	ST2
ab427.fasta	CP096738.1	Acinetobacter baumannii strain 5679 chromosome, complete genome	ab427	2014	China	Homo sapiens	ST2
ab428.fasta	CP096740.1	Acinetobacter baumannii strain 5672 chromosome, complete genome	ab428	2013	China	Homo sapiens	ST2
ab429.fasta	CP096742.1	Acinetobacter baumannii strain 5671 chromosome, complete genome	ab429	2013	China	Homo sapiens	ST2
ab430.fasta	CP096745.1	Acinetobacter baumannii strain 5670 chromosome, complete genome	ab430	2013	China	Homo sapiens	ST2
ab431.fasta	CP096747.1	Acinetobacter baumannii strain 5669 chromosome, complete genome	ab431	2013	China	Homo sapiens	ST2
ab432.fasta	CP096749.1	Acinetobacter baumannii strain 5666 chromosome, complete genome	ab432	2016	China	Homo sapiens	ST2
ab433.fasta	CP096753.1	Acinetobacter baumannii strain 5664 chromosome, complete genome	ab433	2014	China	Homo sapiens	ST2
ab434.fasta	CP096755.1	Acinetobacter baumannii strain 5663 chromosome, complete genome	ab434	2014	China	Homo sapiens	ST2
ab435.fasta	CP096757.1	Acinetobacter baumannii strain 5656 chromosome, complete genome	ab435	2014	China	Homo sapiens	ST2
ab436.fasta	CP096759.1	Acinetobacter baumannii strain 5653 chromosome, complete genome	ab436	2013	China	Homo sapiens	ST2
ab437.fasta	CP096762.1	Acinetobacter baumannii strain 5651 chromosome, complete genome	ab437	2005	China	Homo sapiens	ST2
ab438.fasta	CP096764.1	Acinetobacter baumannii strain 5634 chromosome, complete genome	ab438	2013	China	Homo sapiens	ST2
ab439.fasta	CP096766.1	Acinetobacter baumannii strain 5626 chromosome, complete genome	ab439	2005	China	Homo sapiens	ST2
ab440.fasta	CP096768.1	Acinetobacter baumannii strain 5388 chromosome, complete genome	ab440	2016	China	Homo sapiens	ST2
ab441.fasta	CP096812.1	Acinetobacter baumannii strain 51248 chromosome, complete genome	ab441	2013	USA	Bos taurus	ST274
ab442.fasta	CP096818.1	Acinetobacter baumannii strain Mu1984 chromosome, complete genome	ab442	2012	USA	Homo sapiens	ST2
ab443.fasta	CP096894.1	Acinetobacter baumannii strain Mu1956 chromosome, complete genome	ab443	2012	USA	Homo sapiens	ST2
ab444.fasta	CP098521.1	Acinetobacter baumannii strain Cl107 chromosome, complete genome	ab444	2012	Lebanon	Homo sapiens	ST25
ab445.fasta	CP098791.1	Acinetobacter baumannii strain 280820 chromosome, complete genome	ab445	2020	India	Homo sapiens	ST126
ab446.fasta	CP098795.1	Acinetobacter baumannii strain VB280821 chromosome, complete genome	ab446	2020	India	Homo sapiens	ST126
ab447.fasta	CP099784.1	Acinetobacter baumannii strain NCCP 15989 chromosome, complete genome	ab447	2013	South Korea	Homo sapiens	ST2
ab448.fasta	CP099786.1	Acinetobacter baumannii strain NCCP 15992 chromosome, complete genome	ab448	2013	South Korea	Homo sapiens	ST2
ab449.fasta	CP099788.1	Acinetobacter baumannii strain NCCP 15995 chromosome, complete genome	ab449	2013	South Korea	Homo sapiens	ST2
ab450.fasta	CP099790.1	Acinetobacter baumannii strain NCCP 15996 chromosome, complete genome	ab450	2013	South Korea	Homo sapiens	ST2
ab451.fasta	CP099793.1	Acinetobacter baumannii strain NCCP 16006 chromosome, complete genome	ab451	2011	South Korea	Homo sapiens	ST2
ab452.fasta	CP099795.1	Acinetobacter baumannii strain NCCP 16011 chromosome, complete genome	ab452	2011	South Korea	Homo sapiens	ST2
ab453.fasta	CP099855.1	Acinetobacter baumannii strain 17978R chromosome, complete genome	ab453	NA	NA	Homo sapiens	ST437
ab454.fasta	CP099856.1	Acinetobacter baumannii strain 17978S chromosome, complete genome	ab454	NA	NA	Homo sapiens	ST437
ab455.fasta	CP099857.1	Acinetobacter baumannii strain A54R chromosome, complete genome	ab455	NA	NA	Homo sapiens	ST2
ab456.fasta	CP099858.1	Acinetobacter baumannii strain A54S chromosome, complete genome	ab456	NA	NA	Homo sapiens	ST2
ab457.fasta	CP099969.1	Acinetobacter baumannii strain F-1629 chromosome, complete genome	ab457	NA	South Korea	Homo sapiens	ST2
ab458.fasta	CP099989.1	Acinetobacter baumannii strain KBN10P04593 chromosome, complete genome	ab458	2016	South Korea	Homo sapiens	ST2
ab459.fasta	CP100305.1	Acinetobacter baumannii strain KBN10P05679 chromosome, complete genome	ab459	2018	South Korea	Homo sapiens	ST2
ab460.fasta	CP101887.1	Acinetobacter baumannii strain CCBH31270 chromosome	ab460	2021	Brazil	Homo sapiens	ST374
ab461.fasta	CP101889.1	Acinetobacter baumannii strain CCBH31258 chromosome, complete genome	ab461	2021	Brazil	Homo sapiens	ST374
ab462.fasta	CP102580.1	Acinetobacter baumannii strain A9844 chromosome, complete genome	ab462	NA	NA	Homo sapiens	ST2
ab463.fasta	CP102762.1	Acinetobacter baumannii strain AOR07-BL chromosome, complete genome	ab463	2020	China	Homo sapiens	ST40
ab464.fasta	CP102831.1	Acinetobacter baumannii strain AB3927 chromosome, complete genome	ab464	2022	China	Homo sapiens	ST2
ab465.fasta	CP103338.1	Acinetobacter baumannii strain AB105 chromosome, complete genome	ab465	2022	China	Homo sapiens	ST2266
ab466.fasta	CP103413.1	Acinetobacter baumannii strain AB2369 chromosome, complete genome	ab466	2022	China	Homo sapiens	ST2
ab467.fasta	CP104295.1	Acinetobacter baumannii strain DETAB-C9 chromosome, complete genome	ab467	2019	China	Homo sapiens	ST46
ab468.fasta	CP104297.1	Acinetobacter baumannii strain ZHOU chromosome, complete genome	ab468	2021	China	Homo sapiens	ST46
ab469.fasta	CP104335.1	Acinetobacter baumannii strain 2021CK-01408 chromosome, complete genome	ab469	2021	USA	Homo sapiens	ST422
ab470.fasta	CP104340.1	Acinetobacter baumannii strain 2021CK-01409 chromosome, complete genome	ab470	2021	USA	Homo sapiens	ST422
ab471.fasta	CP104342.1	Acinetobacter baumannii strain 2021CK-01300 chromosome, complete genome	ab471	2021	USA	Homo sapiens	ST422
ab472.fasta	CP104347.1	Acinetobacter baumannii strain 2021CK-01332 chromosome, complete genome	ab472	2021	USA	Homo sapiens	ST422
ab473.fasta	CP104350.1	Acinetobacter baumannii strain 2021CK-01333 chromosome, complete genome	ab473	2021	USA	Homo sapiens	ST422
ab474.fasta	CP104351.1	Acinetobacter baumannii strain 2021CK-01335 chromosome, complete genome	ab474	2021	USA	Homo sapiens	ST422
ab475.fasta	CP104448.1	Acinetobacter baumannii strain 2021CK-01407 plasmid unnamed1, complete sequence	ab475	2021	USA	Homo sapiens	ST422
ab476.fasta	CP104751.1	Acinetobacter baumannii strain 37662 chromosome, complete genome	ab476	2012	China	Homo sapiens	ST2
ab477.fasta	CP104786.1	Acinetobacter baumannii strain Ab-3556 chromosome, complete genome	ab477	2017	NA	NA	ST2
ab478.fasta	CP104907.1	Acinetobacter baumannii strain Ab-3557 chromosome, complete genome	ab478	2017	NA	NA	ST2
ab479.fasta	CP104908.1	Acinetobacter baumannii strain YZM-0314 chromosome, complete genome	ab479	2017	NA	NA	ST2
ab480.fasta	CP104912.1	Acinetobacter baumannii strain YZM-0406 chromosome, complete genome	ab480	2017	NA	NA	ST2
ab481.fasta	CP106943.1	Acinetobacter baumannii strain ARC6851 chromosome, complete genome	ab481	2017	Greece	Homo sapiens	ST1
ab482.fasta	CP106988.1	Acinetobacter baumannii strain NY13623 chromosome, complete genome	ab482	NA	NA	Homo sapiens	ST2
ab483.fasta	CP107032.1	Acinetobacter baumannii strain GIMC5507:ABT-52Ts18 chromosome	ab483	2019	Russia	Homo sapiens	ST2
ab484.fasta	CP107034.1	Acinetobacter baumannii strain GIMC5509:ABT-52Ts19 chromosome	ab484	2019	Russia	Homo sapiens	ST2
ab485.fasta	CP107577.1	Acinetobacter baumannii strain 1326359 chromosome, complete genome	ab485	2018	USA	Homo sapiens	ST499
ab486.fasta	CP107579.1	Acinetobacter baumannii strain 1326525-1 chromosome, complete genome	ab486	2018	USA	Homo sapiens	ST499
ab487.fasta	CP107581.1	Acinetobacter baumannii strain 1326525-2 chromosome, complete genome	ab487	2018	USA	Homo sapiens	ST499
ab488.fasta	CP107583.1	Acinetobacter baumannii strain 1326525-3 chromosome, complete genome	ab488	2018	USA	Homo sapiens	ST499
ab489.fasta	CP107585.1	Acinetobacter baumannii strain 1326527-1 chromosome, complete genome	ab489	2018	USA	Homo sapiens	ST499
ab490.fasta	CP107587.1	Acinetobacter baumannii strain 1326527-2 chromosome, complete genome	ab490	2018	USA	Homo sapiens	ST2
ab491.fasta	CP107590.1	Acinetobacter baumannii strain 1326569 chromosome, complete genome	ab491	2018	USA	Homo sapiens	ST2
ab492.fasta	CP107593.1	Acinetobacter baumannii strain 1326580 chromosome, complete genome	ab492	2018	USA	Homo sapiens	ST16
ab493.fasta	CP107595.1	Acinetobacter baumannii strain 1326581-1 chromosome, complete genome	ab493	2018	USA	Homo sapiens	ST499
ab494.fasta	CP107597.1	Acinetobacter baumannii strain 1326581-2 chromosome, complete genome	ab494	2018	USA	Homo sapiens	ST499
ab495.fasta	CP107599.1	Acinetobacter baumannii strain 1326584 chromosome, complete genome	ab495	2018	USA	Homo sapiens	ST16
ab496.fasta	CP107601.1	Acinetobacter baumannii strain 1326589 chromosome, complete genome	ab496	2018	USA	Homo sapiens	ST499
ab497.fasta	CP107603.1	Acinetobacter baumannii strain 1326595 chromosome, complete genome	ab497	2018	USA	Homo sapiens	ST499
ab498.fasta	CP107605.1	Acinetobacter baumannii strain 1326924-1 chromosome, complete genome	ab498	2018	USA	NA	ST2
ab499.fasta	CP107608.1	Acinetobacter baumannii strain 1326924-2 chromosome, complete genome	ab499	2018	USA	NA	ST499
ab500.fasta	CP107610.1	Acinetobacter baumannii strain 1326924-3 chromosome, complete genome	ab500	2018	USA	NA	ST499
ab501.fasta	CP107612.1	Acinetobacter baumannii strain 1326927-1 chromosome, complete genome	ab501	2018	USA	NA	ST499
ab502.fasta	CP107614.1	Acinetobacter baumannii strain 1326927-2 chromosome, complete genome	ab502	2018	USA	NA	ST499
ab503.fasta	CP107616.1	Acinetobacter baumannii strain 1326932 chromosome, complete genome	ab503	2018	USA	NA	ST16
ab504.fasta	CP107728.1	Acinetobacter baumannii strain AB44 chromosome, complete genome	ab504	2018	China	Homo sapiens	ST2
ab505.fasta	CP109836.1	Acinetobacter baumannii strain Z198 chromosome, complete genome	ab505	2022	China	Homo sapiens	ST2
ab506.fasta	CP110462.1	Acinetobacter baumannii strain RBH2 chromosome, complete genome	ab506	1999	Australia	Homo sapiens	ST111
ab507.fasta	CP112859.1	Acinetobacter baumannii strain EAB1 chromosome, complete genome	ab507	2021	South Korea	NA	ST2
ab508.fasta	CP112860.1	Acinetobacter baumannii strain EAB2 chromosome, complete genome	ab508	2021	South Korea	NA	ST2
ab509.fasta	CP113069.1	Acinetobacter baumannii strain 29D2 chromosome, complete genome	ab509	2014	Poland	White stork	ST309
ab510.fasta	CP113070.1	Acinetobacter baumannii strain A118 DeltaH0N27_10825::kan chromosome, complete genome	ab510	NA	NA	NA	ST172
ab511.fasta	CP113071.1	Acinetobacter baumannii strain A118 DeltaH0N27_10830::kan chromosome, complete genome	ab511	NA	NA	NA	ST172
ab512.fasta	CP113072.1	Acinetobacter baumannii strain A118 DeltaH0N27_10820-30::kan chromosome, complete genome	ab512	NA	NA	NA	ST172
ab513.fasta	CP113073.1	Acinetobacter baumannii strain A118 DeltaH0N27_10820::kan H0N27_10830-K176N chromosome, complete genome	ab513	NA	NA	NA	ST172
ab514.fasta	CP113074.1	Acinetobacter baumannii strain ATCC17978 TnAraC-H0N27_12600 chromosome, complete genome	ab514	NA	NA	NA	ST437
ab515.fasta	CP113077.1	Acinetobacter baumannii strain 86II/2C chromosome, complete genome	ab515	2013	Poland	White stork	ST690
ab516.fasta	CP113078.1	Acinetobacter baumannii strain AB5075 chromosome, complete genome	ab516	2008	USA	Homo sapiens	ST1
ab517.fasta	CP113080.1	Acinetobacter baumannii strain AB5075-T chromosome, complete genome	ab517	NA	NA	NA	ST1
ab518.fasta	CP116387.1	Acinetobacter baumannii strain WM98 chromosome, complete genome	ab518	1998	Australia	Homo sapiens	ST1
ab519.fasta	CP116440.1	Acinetobacter baumannii strain 37662RM2d21 chromosome, complete genome	ab519	2022	China	Homo sapiens	Unkown
ab520.fasta	CP116442.1	Acinetobacter baumannii strain 37662RM1d21 chromosome, complete genome	ab520	2022	China	Homo sapiens	ST2
ab521.fasta	CP116801.1	Acinetobacter baumannii strain 37662RM2 chromosome, complete genome	ab521	2016	China	NA	ST2
ab522.fasta	CP116803.1	Acinetobacter baumannii strain 37662RM1 chromosome, complete genome	ab522	2016	China	NA	ST2
ab523.fasta	CP117728.1	Acinetobacter baumannii strain 2022CK-00783 chromosome, complete genome	ab523	2022	USA	Homo sapiens	ST2
ab524.fasta	CP117759.1	Acinetobacter baumannii strain 2022CK-00843 chromosome, complete genome	ab524	2022	USA	Homo sapiens	ST2
ab525.fasta	CP117762.1	Acinetobacter baumannii strain 2022CK-00839 chromosome, complete genome	ab525	2022	USA	Homo sapiens	ST2
ab526.fasta	CP117764.1	Acinetobacter baumannii strain 2022CK-00784 chromosome, complete genome	ab526	2022	USA	Homo sapiens	ST2
ab527.fasta	CP119232.1	Acinetobacter baumannii strain AB322 chromosome, complete genome	ab527	2001	China	Homo sapiens	ST1
ab528.fasta	CP120894.1	Acinetobacter baumannii isolate GIMC5508:ABT-3Ts65 chromosome	ab528	2016	Russia	Homo sapiens	ST2
ab529.fasta	CP121345.1	Acinetobacter baumannii strain 96 chromosome, complete genome	ab529	2012	Poland	Homo sapiens	ST2
ab530.fasta	CP121365.1	Acinetobacter baumannii strain Ab_8_4 chromosome, complete genome	ab530	2020	China	NA	ST331
ab531.fasta	CP121370.1	Acinetobacter baumannii strain LRB chromosome, complete genome	ab531	2020	China	NA	ST331
ab532.fasta	CP121375.1	Acinetobacter baumannii strain LRT chromosome, complete genome	ab532	2020	China	NA	ST331
ab533.fasta	CP121557.1	Acinetobacter baumannii strain RAB9 chromosome, complete genome	ab533	2018	Saudi Arabia	Homo sapiens	ST1579
ab534.fasta	CP121560.1	Acinetobacter baumannii strain RAB97 chromosome, complete genome	ab534	2019	Saudi Arabia	Homo sapiens	ST1579
ab535.fasta	CP121563.1	Acinetobacter baumannii strain RAB94 chromosome, complete genome	ab535	2019	Saudi Arabia	Homo sapiens	ST570
ab536.fasta	CP121567.1	Acinetobacter baumannii strain RAB73 chromosome, complete genome	ab536	2019	Saudi Arabia	Homo sapiens	ST1580
ab537.fasta	CP121570.1	Acinetobacter baumannii strain RAB57 chromosome, complete genome	ab537	2019	Saudi Arabia	Homo sapiens	ST164
ab538.fasta	CP121577.1	Acinetobacter baumannii strain RAB55 chromosome, complete genome	ab538	2019	Saudi Arabia	Homo sapiens	ST2
ab539.fasta	CP121579.1	Acinetobacter baumannii strain RAB53 chromosome, complete genome	ab539	2019	Saudi Arabia	Homo sapiens	ST1579
ab540.fasta	CP121581.1	Acinetobacter baumannii strain RAB30 chromosome	ab540	2018	Saudi Arabia	Homo sapiens	ST2
ab541.fasta	CP121583.1	Acinetobacter baumannii strain RAB14 chromosome, complete genome	ab541	2018	Saudi Arabia	Homo sapiens	ST2
ab542.fasta	CP121586.1	Acinetobacter baumannii strain RAB11 chromosome, complete genome	ab542	2018	Saudi Arabia	Homo sapiens	ST2
ab543.fasta	CP121588.1	Acinetobacter baumannii strain MAB9 chromosome, complete genome	ab543	2019	Saudi Arabia	Homo sapiens	ST2
ab544.fasta	CP121591.1	Acinetobacter baumannii strain MAB25 chromosome, complete genome	ab544	2019	Saudi Arabia	Homo sapiens	ST158
ab545.fasta	CP121595.1	Acinetobacter baumannii strain MAB17 chromosome, complete genome	ab545	2019	Saudi Arabia	Homo sapiens	ST570
ab546.fasta	CP121598.1	Acinetobacter baumannii strain JAB77 chromosome, complete genome	ab546	2018	Saudi Arabia	Homo sapiens	ST2
ab547.fasta	CP121601.1	Acinetobacter baumannii strain JAB34 chromosome, complete genome	ab547	2018	Saudi Arabia	Homo sapiens	ST2
ab548.fasta	CP121604.1	Acinetobacter baumannii strain MAB16 chromosome, complete genome	ab548	2019	Saudi Arabia	Homo sapiens	ST2
ab549.fasta	CP121609.1	Acinetobacter baumannii strain JAB186 chromosome, complete genome	ab549	2019	Saudi Arabia	Homo sapiens	ST2
ab550.fasta	CP121612.1	Acinetobacter baumannii strain JAB117 chromosome, complete genome	ab550	2018	Saudi Arabia	Homo sapiens	ST1572
ab551.fasta	CP121615.1	Acinetobacter baumannii strain JAB108 chromosome	ab551	2018	Saudi Arabia	Homo sapiens	ST2
ab552.fasta	CP121621.1	Acinetobacter baumannii strain JAB116 chromosome, complete genome	ab552	2018	Saudi Arabia	Homo sapiens	ST2
ab553.fasta	CP121625.1	Acinetobacter baumannii strain JAB144 chromosome, complete genome	ab553	2019	Saudi Arabia	Homo sapiens	ST2
ab554.fasta	CP121629.1	Acinetobacter baumannii strain JAB270 chromosome, complete genome	ab554	2019	Saudi Arabia	Homo sapiens	ST2
ab555.fasta	CP121632.1	Acinetobacter baumannii strain HAB11 chromosome, complete genome	ab555	2018	Saudi Arabia	Homo sapiens	ST2
ab556.fasta	CP122360.1	Acinetobacter baumannii strain GIMC5511:ABT-AB4 chromosome	ab556	2021	Russia	Homo sapiens	ST2
ab557.fasta	CP122363.1	Acinetobacter baumannii strain GIMC5506:ABT-3Ts52 chromosome	ab557	2016	Russia	Homo sapiens	ST2
ab558.fasta	CP122365.1	Acinetobacter baumannii strain SCCH66:Ab99738 chromosome	ab558	2019	Russia	Homo sapiens	ST2
ab559.fasta	CP123854.1	Acinetobacter baumannii strain WB4 chromosome, complete genome	ab559	2021	Canada	NA	ST155
ab560.fasta	CP123993.1	Acinetobacter baumannii strain Ab4294 chromosome, complete genome	ab560	2010	China	Homo sapiens	ST282
ab561.fasta	CP125223.1	Acinetobacter baumannii strain EGA65 chromosome, complete genome	ab561	2011	USA	Homo sapiens	ST2
ab562.fasta	CP125225.1	Acinetobacter baumannii strain EGA10 chromosome, complete genome	ab562	2010	USA	Homo sapiens	ST2
ab563.fasta	LN865143.1	Acinetobacter baumannii genome assembly CIP70	ab563	1950	NA	NA	ST126
ab564.fasta	LN868200.1	Acinetobacter baumannii genome assembly R2090, chromosome : I	ab564	2013	NA	NA	ST267
ab565.fasta	LN997846.1	Acinetobacter baumannii genome assembly R2091, chromosome : I	ab565	2014	NA	NA	ST126
ab566.fasta	LS483472.1	Acinetobacter baumannii strain NCTC13421 genome assembly, chromosome: 1	ab566	2004	United Kingdom	Homo sapiens	ST1
ab567.fasta	LT594095.1	Acinetobacter baumannii strain BAL062 genome assembly, chromosome: 1	ab567	NA	NA	NA	ST1550
